# Supplementary material for: 4,4′-[Butane-1,4-diylbis(nitrilo­methyl­idyne)]dibenzonitrile
Source: Acta Crystallogr Sect E Struct Rep Online. 2008 Aug 30;64(Pt 9):o1855. doi: 10.1107/S160053680802744X (PMC2960678; doi:10.1107/S160053680802744X)
Supplement: Supplementary file 2 [file e-64-o1855-Isup2.hkl]

# 
# h,k,l, Fc-squared, Fo-squared, sigma(Fo-squared) and status flag 
# 
data_I
_shelx_title ' cnbn_0m in P2(1)/n  (100K)' 
_shelx_refln_list_code          4 
_shelx_F_calc_maximum      105.01 
_exptl_crystal_F_000       332.00 
_reflns_d_resolution_high  0.6925 
 
loop_ 
 _symmetry_equiv_pos_as_xyz 
 'x, y, z' 
 '-x+1/2, y+1/2, -z+1/2' 
 '-x, -y, -z' 
 'x-1/2, -y-1/2, z-1/2' 
 
_cell_length_a     4.9720 
_cell_length_b    10.5047 
_cell_length_c    16.0315 
_cell_angle_alpha  90.000 
_cell_angle_beta   97.220 
_cell_angle_gamma  90.000 
 
_shelx_F_squared_multiplier     1.000 
 
loop_ 
 _refln_index_h 
 _refln_index_k 
 _refln_index_l 
 _refln_F_squared_calc 
 _refln_F_squared_meas 
 _refln_F_squared_sigma 
 _refln_observed_status 
   2   0   0       88.08       94.67      2.32 o 
   4   0   0       30.76       32.84      1.66 o 
   6   0   0       82.06       81.72      2.74 o 
   1   1   0      483.00      494.52      5.32 o 
   2   1   0       16.02       15.12      0.72 o 
   3   1   0       32.40       36.09      2.09 o 
   4   1   0       52.14       47.75      2.12 o 
   5   1   0       11.79        9.90      1.13 o 
   6   1   0      218.53      232.44      3.60 o 
   7   1   0        4.06        4.33      1.91 o 
   0   2   0      356.06      343.47     11.52 o 
   1   2   0      695.12      715.82      7.66 o 
   2   2   0       97.74      103.08      1.68 o 
   3   2   0       24.93       24.74      0.80 o 
   4   2   0       28.04       27.38      1.17 o 
   5   2   0       12.49       12.26      0.81 o 
   6   2   0        2.98        2.91      0.91 o 
   7   2   0        6.02        3.57      1.35 o 
   1   3   0      409.05      419.60      6.35 o 
   2   3   0      146.67      165.08      2.15 o 
   3   3   0        4.88        3.17      0.54 o 
   4   3   0      177.59      185.63      3.34 o 
   5   3   0        4.42        3.73      0.66 o 
   6   3   0       32.35       32.10      2.07 o 
   0   4   0        5.78        3.82      0.55 o 
   1   4   0      283.17      292.43      2.83 o 
   2   4   0      125.05      139.81      1.97 o 
   3   4   0       74.98       74.36      1.82 o 
   4   4   0      140.77      142.45      2.73 o 
   5   4   0       11.25       11.63      1.07 o 
   6   4   0       20.64       25.02      2.27 o 
   1   5   0      126.91      141.49      1.80 o 
   2   5   0      352.84      407.93      5.58 o 
   3   5   0        2.89        1.91      0.67 o 
   4   5   0       53.71       52.60      3.03 o 
   5   5   0      210.96      236.82      4.76 o 
   6   5   0       11.07        9.03      1.77 o 
   0   6   0      224.12      242.79      3.76 o 
   1   6   0      174.96      178.43      2.04 o 
   2   6   0       40.22       39.13      1.36 o 
   3   6   0        0.85        0.52      0.47 o 
   4   6   0        0.87        1.11      0.45 o 
   5   6   0        0.00        0.33      0.67 o 
   6   6   0       48.69       45.83      3.20 o 
   1   7   0        9.42       11.33      0.55 o 
   2   7   0       23.64       28.25      1.46 o 
   3   7   0        0.56        1.09      0.56 o 
   4   7   0        5.74        6.07      0.78 o 
   5   7   0        3.46        3.66      0.86 o 
   6   7   0       80.44       90.82      5.07 o 
   0   8   0     1226.26     1184.85     14.13 o 
   1   8   0       93.75       92.74      1.81 o 
   2   8   0       18.14       19.37      1.21 o 
   3   8   0        6.28        8.43      0.95 o 
   4   8   0       64.94       57.06      1.99 o 
   5   8   0        1.94        2.68      1.18 o 
   6   8   0       80.45       83.70      5.18 o 
   1   9   0       73.38       73.91      3.46 o 
   2   9   0        9.58       10.16      1.03 o 
   3   9   0        8.29        8.69      1.05 o 
   4   9   0        2.42        1.64      0.77 o 
   5   9   0        8.48        7.48      1.59 o 
   0  10   0        0.76        1.30      0.70 o 
   1  10   0       12.56        9.22      1.04 o 
   2  10   0        1.60        1.16      0.61 o 
   3  10   0        0.24        0.30      0.59 o 
   4  10   0        6.80        7.64      1.24 o 
   5  10   0        9.55        7.42      1.78 o 
   1  11   0       86.97       90.25      2.80 o 
   2  11   0        0.16       -0.29      0.59 o 
   3  11   0        0.37        0.26      0.79 o 
   4  11   0       18.02       20.84      3.77 o 
   0  12   0      365.04      365.14     12.45 o 
   1  12   0        4.86        4.74      0.96 o 
   2  12   0       19.35       18.41      1.90 o 
   3  12   0        2.01        1.95      1.08 o 
   4  12   0       20.11       22.60      2.55 o 
   1  13   0        7.72        8.41      1.43 o 
   2  13   0       30.42       36.83      2.64 o 
   3  13   0        4.20        8.49      1.70 o 
   0  14   0        5.07        3.53      2.15 o 
   1  14   0       16.88       18.37      2.55 o 
   2  14   0        4.94        5.52      1.43 o 
  -7   0   1        2.58        1.26      1.36 o 
  -5   0   1      110.01      110.81      2.88 o 
  -3   0   1       13.81        9.46      2.16 o 
   1   0   1        3.00        1.73      0.33 o 
   3   0   1        3.93        1.44      0.45 o 
   5   0   1       12.45       13.35      1.92 o 
  -7   1   1        0.15        0.82      1.33 o 
  -6   1   1        5.15        7.42      1.06 o 
  -5   1   1       23.00       21.44      0.99 o 
  -4   1   1       36.15       32.42      1.16 o 
  -3   1   1      215.47      220.12      2.72 o 
  -2   1   1      110.22      116.73      1.78 o 
  -1   1   1       93.92       85.74      1.78 o 
   0   1   1       61.05       52.34      1.12 o 
   1   1   1     3050.64     3083.14     22.88 o 
   2   1   1       11.38       12.62      0.54 o 
   3   1   1       45.35       39.00      1.19 o 
   4   1   1       45.41       43.77      1.32 o 
   5   1   1        9.81        9.98      0.75 o 
   6   1   1       17.85       16.78      1.06 o 
   7   1   1       45.88       42.39      4.39 o 
  -7   2   1        0.28        0.11      1.11 o 
  -6   2   1      177.67      189.43      4.42 o 
  -5   2   1       16.27       13.10      0.82 o 
  -4   2   1      161.45      162.09      2.19 o 
  -3   2   1      158.97      154.85      1.87 o 
  -2   2   1        0.05        0.03      0.15 o 
  -1   2   1      961.29      930.32      7.02 o 
   0   2   1     6204.57     5989.53     43.69 o 
   1   2   1     6396.28     6589.56     47.96 o 
   2   2   1      135.19      135.42      1.85 o 
   3   2   1       47.31       45.91      1.17 o 
   4   2   1      160.79      158.56      2.39 o 
   5   2   1        0.95        1.32      0.43 o 
   6   2   1       10.31        7.44      1.32 o 
   7   2   1        4.14        4.96      1.78 o 
  -7   3   1        2.86        1.41      1.95 o 
  -6   3   1       66.36       69.91      2.78 o 
  -5   3   1       14.18       13.76      0.94 o 
  -4   3   1        0.30        0.56      0.31 o 
  -3   3   1        9.28        8.44      0.51 o 
  -2   3   1      113.55      128.67      1.81 o 
  -1   3   1      122.52      117.64      1.28 o 
   0   3   1     2039.25     2161.35     14.57 o 
   1   3   1        0.09        0.11      0.16 o 
   2   3   1     1165.72     1280.79      9.54 o 
   3   3   1       80.05       91.62      1.49 o 
   4   3   1       39.90       41.44      1.12 o 
   5   3   1        2.48        1.92      0.56 o 
   6   3   1        0.04        0.26      0.89 o 
  -6   4   1       14.15       12.91      1.50 o 
  -5   4   1       49.77       50.27      2.35 o 
  -4   4   1       17.65       17.51      0.85 o 
  -3   4   1       27.29       26.31      1.53 o 
  -2   4   1        2.80        2.71      0.31 o 
  -1   4   1      698.67      758.07      5.74 o 
   0   4   1      734.28      753.90      5.91 o 
   1   4   1        2.19        1.63      0.27 o 
   2   4   1        1.98        0.80      0.25 o 
   3   4   1        7.24        8.58      0.58 o 
   4   4   1       39.82       41.18      1.54 o 
   5   4   1       51.09       50.62      1.91 o 
   6   4   1        9.60        9.57      1.63 o 
  -6   5   1        2.07        2.06      0.97 o 
  -5   5   1        2.98        1.70      1.03 o 
  -4   5   1      108.28      105.67      2.79 o 
  -3   5   1        1.05        1.06      0.31 o 
  -2   5   1       51.32       65.31      1.20 o 
  -1   5   1       36.22       38.19      0.88 o 
   0   5   1      165.67      160.05      2.65 o 
   1   5   1       94.63       99.15      1.49 o 
   2   5   1      606.40      673.76      6.74 o 
   3   5   1       29.76       27.16      1.34 o 
   4   5   1        6.98        5.80      0.86 o 
   5   5   1       96.12       96.15      2.98 o 
   6   5   1       32.27       36.40      4.80 o 
  -6   6   1       11.57        8.43      1.68 o 
  -5   6   1       87.99       84.53      3.46 o 
  -4   6   1       21.46       19.29      1.04 o 
  -3   6   1       10.06        9.89      0.81 o 
  -2   6   1        4.42        6.53      0.51 o 
  -1   6   1      721.26      800.82      6.84 o 
   0   6   1       24.67       22.90      0.98 o 
   1   6   1      397.69      412.74      4.07 o 
   2   6   1       83.62       82.98      2.02 o 
   3   6   1        3.96        2.40      0.48 o 
   4   6   1        1.76        1.85      0.49 o 
   5   6   1       81.59       76.61      4.27 o 
   6   6   1       15.16       11.03      1.81 o 
  -6   7   1       14.22       11.75      1.90 o 
  -5   7   1       45.85       43.84      2.31 o 
  -4   7   1      233.00      223.82      4.16 o 
  -3   7   1       73.60       60.53      2.34 o 
  -2   7   1       79.23       89.21      2.22 o 
  -1   7   1       31.89       32.25      0.86 o 
   0   7   1       20.62       23.22      0.83 o 
   1   7   1      196.98      181.26      2.48 o 
   2   7   1        4.14        3.80      0.61 o 
   3   7   1        0.22        0.19      0.43 o 
   4   7   1        3.12        2.33      0.60 o 
   5   7   1       30.86       29.82      1.55 o 
   6   7   1       59.44       69.52      4.87 o 
  -6   8   1        0.71        0.22      1.67 o 
  -5   8   1        2.96        2.20      1.12 o 
  -4   8   1        2.96        3.48      0.77 o 
  -3   8   1        5.80        5.06      0.86 o 
  -2   8   1       30.38       33.12      1.48 o 
  -1   8   1       98.92       95.92      2.20 o 
   0   8   1      209.54      211.38      2.66 o 
   1   8   1        7.42        8.75      0.70 o 
   2   8   1       27.19       27.66      1.40 o 
   3   8   1        1.07        0.89      0.53 o 
   4   8   1        3.83        2.31      0.77 o 
   5   8   1       40.47       37.50      2.76 o 
  -5   9   1        0.47        1.30      1.10 o 
  -4   9   1        1.87        2.46      0.90 o 
  -3   9   1        9.87       10.08      1.09 o 
  -2   9   1       24.61       25.20      1.69 o 
  -1   9   1        6.93        7.96      0.76 o 
   0   9   1      549.18      553.23      5.29 o 
   1   9   1        4.56        2.56      0.61 o 
   2   9   1       39.33       38.61      1.74 o 
   3   9   1        0.35        0.27      0.54 o 
   4   9   1        1.82        0.50      0.72 o 
   5   9   1        3.85        1.05      1.57 o 
  -5  10   1        0.21       -0.25      1.10 o 
  -4  10   1        6.55        6.24      1.72 o 
  -3  10   1        0.28        0.19      0.60 o 
  -2  10   1       10.30       10.74      1.14 o 
  -1  10   1        9.57        8.26      0.85 o 
   0  10   1      993.92     1008.34     10.92 o 
   1  10   1       13.18       11.88      1.15 o 
   2  10   1        1.25        1.14      0.60 o 
   3  10   1        3.80        2.31      1.64 o 
   4  10   1       38.61       37.84      3.22 o 
   5  10   1        5.81        4.98      1.55 o 
  -4  11   1       17.63       23.40      3.02 o 
  -3  11   1       32.34       30.36      2.22 o 
  -2  11   1        6.21        8.05      1.13 o 
  -1  11   1        0.17        0.33      0.55 o 
   0  11   1        4.05        8.00      2.22 o 
   1  11   1       78.15       84.20      2.74 o 
   2  11   1        0.17        0.55      0.63 o 
   3  11   1        5.16        9.09      1.51 o 
   4  11   1        5.03        4.53      1.14 o 
  -4  12   1        1.85        1.57      1.19 o 
  -3  12   1        0.08       -0.42      0.84 o 
  -2  12   1        1.11        1.89      0.91 o 
  -1  12   1       41.28       41.31      4.38 o 
   0  12   1        4.20        2.37      0.94 o 
   1  12   1       37.67       43.35      2.18 o 
   2  12   1       11.35       13.97      2.04 o 
   3  12   1        0.33        1.50      0.87 o 
   4  12   1        0.82        0.40      0.97 o 
  -3  13   1        0.23       -0.57      0.91 o 
  -2  13   1        0.54        0.76      0.94 o 
  -1  13   1        5.65        3.42      1.40 o 
   0  13   1       23.12       20.84      2.47 o 
   1  13   1        6.27        8.38      1.71 o 
   2  13   1        2.27        2.32      1.12 o 
   3  13   1        3.36        1.04      1.03 o 
  -2  14   1        5.41        6.70      1.52 o 
  -1  14   1      105.74      112.27      5.23 o 
   0  14   1        0.09       -0.27      1.14 o 
   1  14   1       21.40       19.20      2.63 o 
   2  14   1        3.22        3.47      1.33 o 
   0  15   1        6.08        8.58      2.15 o 
  -6   0   2      339.28      390.13     10.15 o 
  -4   0   2       63.14       66.82      2.28 o 
  -2   0   2        2.91        2.36      0.43 o 
   2   0   2     1026.86     1079.92     11.66 o 
   4   0   2       70.66       65.18      2.28 o 
   6   0   2        1.75        0.64      0.70 o 
  -7   1   2        4.57        7.53      5.22 o 
  -6   1   2       31.48       29.72      1.70 o 
  -5   1   2       15.95       13.60      0.78 o 
  -4   1   2        3.73        3.31      0.43 o 
  -3   1   2      139.59      149.06      1.95 o 
  -2   1   2       83.00       84.04      1.25 o 
  -1   1   2       57.25       50.67      0.80 o 
   0   1   2      907.37      875.61     10.79 o 
   1   1   2     7951.71     7940.01     57.46 o 
   2   1   2       22.11       26.12      0.74 o 
   3   1   2      143.89      171.29      2.47 o 
   4   1   2        0.20        0.66      0.38 o 
   5   1   2       16.99       16.03      0.99 o 
   6   1   2       26.90       26.16      1.48 o 
  -7   2   2        0.07        0.76      1.28 o 
  -6   2   2        0.20        0.30      0.68 o 
  -5   2   2        0.45        0.47      0.43 o 
  -4   2   2      109.70      112.43      1.87 o 
  -3   2   2       61.33       63.90      1.27 o 
  -2   2   2       67.33       65.61      1.04 o 
  -1   2   2       17.14       22.39      0.47 o 
   0   2   2      654.87      632.75      4.59 o 
   1   2   2     3100.20     3110.59     21.25 o 
   2   2   2      156.41      153.79      1.71 o 
   3   2   2       10.64       12.93      0.84 o 
   4   2   2        3.15        2.28      0.44 o 
   5   2   2       35.09       32.87      1.62 o 
   6   2   2       16.75       16.52      1.51 o 
  -7   3   2       36.52       38.87      2.90 o 
  -6   3   2        1.74        2.26      1.09 o 
  -5   3   2       49.35       47.24      1.66 o 
  -4   3   2      156.43      163.21      2.16 o 
  -3   3   2      145.43      156.22      2.01 o 
  -2   3   2       88.77       97.54      1.54 o 
  -1   3   2      464.88      510.38      3.71 o 
   0   3   2      506.74      527.48      4.48 o 
   1   3   2     1025.98     1076.36      9.99 o 
   2   3   2       34.80       41.90      0.91 o 
   3   3   2        0.67        0.39      0.27 o 
   4   3   2        0.92        0.35      0.31 o 
   5   3   2      198.80      204.09      3.42 o 
   6   3   2       24.48       25.08      2.37 o 
  -6   4   2        0.28        0.88      0.82 o 
  -5   4   2      220.60      224.92      4.48 o 
  -4   4   2        1.96        2.31      0.46 o 
  -3   4   2      109.44      112.22      2.61 o 
  -2   4   2        8.04       12.30      1.04 o 
  -1   4   2     1880.14     2049.38     14.10 o 
   0   4   2        1.17        1.86      0.40 o 
   1   4   2      558.78      566.64      5.04 o 
   2   4   2        7.04        4.89      0.38 o 
   3   4   2       38.92       47.50      1.09 o 
   4   4   2        3.37        3.02      0.62 o 
   5   4   2       61.29       64.49      2.14 o 
   6   4   2        3.20        3.85      0.91 o 
  -6   5   2        0.12       -0.19      0.78 o 
  -5   5   2        0.00        0.27      0.71 o 
  -4   5   2       19.56       16.71      1.37 o 
  -3   5   2       30.69       28.47      0.95 o 
  -2   5   2      177.40      184.23      2.87 o 
  -1   5   2      674.48      721.57      6.09 o 
   0   5   2        7.72        8.01      0.50 o 
   1   5   2      225.86      219.18      2.89 o 
   2   5   2      107.23      122.31      1.96 o 
   3   5   2        0.08        0.29      0.39 o 
   4   5   2        1.56        1.36      0.58 o 
   5   5   2       12.68       10.92      1.47 o 
   6   5   2        0.23        0.15      1.00 o 
  -6   6   2        0.01        0.39      0.92 o 
  -5   6   2       17.74       16.46      1.31 o 
  -4   6   2      136.15      138.98      2.89 o 
  -3   6   2       17.59       13.18      1.81 o 
  -2   6   2        1.58        1.40      0.32 o 
  -1   6   2        2.79        1.93      0.30 o 
   0   6   2      589.77      589.67     10.22 o 
   1   6   2      164.63      166.18      2.20 o 
   2   6   2       89.47      103.68      3.65 o 
   3   6   2       11.50       11.98      0.92 o 
   4   6   2       11.29       10.53      1.15 o 
   5   6   2        4.69        3.80      0.94 o 
   6   6   2       38.35       42.51      3.05 o 
  -6   7   2        7.89        7.02      1.39 o 
  -5   7   2      106.56      112.72      3.16 o 
  -4   7   2       11.05        8.23      1.06 o 
  -3   7   2       53.48       47.55      1.69 o 
  -2   7   2        8.34        7.46      0.75 o 
  -1   7   2       63.00       64.96      1.25 o 
   0   7   2       98.22       93.98      1.66 o 
   1   7   2       98.70      101.68      1.79 o 
   2   7   2      208.34      224.63      3.86 o 
   3   7   2       91.39       94.82      2.72 o 
   4   7   2       19.76       16.92      1.14 o 
   5   7   2        0.54        1.22      0.76 o 
   6   7   2       12.58        9.34      2.27 o 
  -6   8   2       38.30       38.36      3.10 o 
  -5   8   2      234.76      263.25      9.97 o 
  -4   8   2        6.11        6.08      1.11 o 
  -3   8   2       24.62       20.72      1.31 o 
  -2   8   2        2.04        1.05      0.48 o 
  -1   8   2        5.36        5.13      0.58 o 
   0   8   2       57.56       52.08      1.23 o 
   1   8   2      156.30      142.79      2.67 o 
   2   8   2        0.19        0.06      0.38 o 
   3   8   2        2.16        1.67      0.54 o 
   4   8   2        3.46        3.46      1.06 o 
   5   8   2       20.61       17.75      1.78 o 
  -5   9   2       39.19       46.44      3.13 o 
  -4   9   2       17.80       16.63      2.30 o 
  -3   9   2      127.22      115.23      4.33 o 
  -2   9   2        1.40        1.01      0.44 o 
  -1   9   2        4.34        3.53      0.60 o 
   0   9   2       12.70       11.36      0.72 o 
   1   9   2      995.28     1005.38     12.37 o 
   2   9   2        0.09        0.04      0.46 o 
   3   9   2        0.17        0.29      0.50 o 
   4   9   2        0.78        1.05      0.76 o 
   5   9   2        2.55        2.31      1.00 o 
  -5  10   2       27.67       32.23      2.86 o 
  -4  10   2        0.43        0.33      1.00 o 
  -3  10   2       42.33       38.79      1.94 o 
  -2  10   2        0.42        0.69      0.72 o 
  -1  10   2       12.54       13.63      1.13 o 
   0  10   2       39.68       36.12      1.36 o 
   1  10   2       63.43       63.89      2.28 o 
   2  10   2       48.64       49.44      2.21 o 
   3  10   2        1.94        2.62      0.81 o 
   4  10   2        0.13        0.05      0.72 o 
   5  10   2        2.46        1.47      1.26 o 
  -4  11   2        4.66        3.55      2.08 o 
  -3  11   2        1.61        0.50      0.84 o 
  -2  11   2        7.47        8.07      1.11 o 
  -1  11   2        9.28        6.86      1.08 o 
   0  11   2        6.15        5.70      1.01 o 
   1  11   2      523.44      526.38      7.69 o 
   2  11   2       20.39       18.77      1.57 o 
   3  11   2        2.00        1.44      0.79 o 
   4  11   2        4.46        4.92      1.15 o 
  -4  12   2       28.87       30.59      3.49 o 
  -3  12   2       51.67       50.78      2.87 o 
  -2  12   2        0.88        2.27      0.96 o 
  -1  12   2        1.23        1.30      1.71 o 
   0  12   2       16.63       16.96      1.69 o 
   1  12   2       88.45       90.77      4.57 o 
   2  12   2       41.74       40.34      2.61 o 
   3  12   2        3.69        3.27      1.01 o 
   4  12   2        8.83        9.97      1.58 o 
  -3  13   2        5.55        8.10      2.07 o 
  -2  13   2       25.15       33.67      3.26 o 
  -1  13   2        0.18       -0.69      0.95 o 
   0  13   2       36.58       42.08      3.17 o 
   1  13   2        6.19        6.13      1.77 o 
   2  13   2       10.55       10.86      1.66 o 
   3  13   2        5.37        6.68      1.34 o 
  -2  14   2        0.25        1.13      1.36 o 
  -1  14   2       11.71        8.43      2.40 o 
   0  14   2       14.91        5.96      1.82 o 
   1  14   2        4.77        3.78      1.24 o 
   2  14   2        0.56        1.71      1.23 o 
   0  15   2        3.00        4.03      1.69 o 
  -7   0   3        0.05       -0.64      1.21 o 
  -5   0   3       17.57       16.00      1.48 o 
  -3   0   3      443.73      483.76      5.68 o 
  -1   0   3      614.49      638.80      7.22 o 
   1   0   3     6848.91     6958.54     66.23 o 
   3   0   3       53.75       47.87      2.25 o 
   5   0   3       40.26       34.47      3.40 o 
  -7   1   3        0.16        0.09      1.00 o 
  -6   1   3        0.15       -0.08      0.64 o 
  -5   1   3      193.37      192.00      2.94 o 
  -4   1   3       39.39       38.95      1.07 o 
  -3   1   3      102.73      110.96      1.93 o 
  -2   1   3       32.29       30.94      0.68 o 
  -1   1   3      179.80      192.15      1.71 o 
   0   1   3        6.54        8.57      0.55 o 
   1   1   3    11027.79    10799.47     66.92 o 
   2   1   3      800.09      846.08      6.31 o 
   3   1   3        6.22        6.81      0.66 o 
   4   1   3        1.12        0.49      0.39 o 
   5   1   3       27.55       23.25      1.32 o 
   6   1   3       10.59        9.16      1.04 o 
  -7   2   3        0.97        0.50      1.35 o 
  -6   2   3        4.78        4.06      0.87 o 
  -5   2   3      640.03      665.23      7.05 o 
  -4   2   3       13.52       14.85      0.67 o 
  -3   2   3      166.78      180.52      2.15 o 
  -2   2   3       90.60       98.19      1.15 o 
  -1   2   3        8.30        8.12      0.28 o 
   0   2   3      460.34      453.09      3.70 o 
   1   2   3       10.93       12.97      0.75 o 
   2   2   3       36.52       35.88      0.88 o 
   3   2   3      100.33      113.10      1.80 o 
   4   2   3        0.20        0.01      0.34 o 
   5   2   3       85.52       85.06      2.17 o 
   6   2   3        3.92        4.03      0.84 o 
  -7   3   3        2.35        2.15      1.32 o 
  -6   3   3        5.32        2.47      1.05 o 
  -5   3   3       79.79       78.65      2.05 o 
  -4   3   3       17.07       17.94      1.08 o 
  -3   3   3      298.25      309.81      3.39 o 
  -2   3   3        0.01       -0.16      0.16 o 
  -1   3   3        0.89        0.82      0.16 o 
   0   3   3     4318.16     4414.47     29.54 o 
   1   3   3        0.00        0.28      0.18 o 
   2   3   3      207.89      215.48      2.96 o 
   3   3   3      266.29      283.97      3.39 o 
   4   3   3       14.11       12.27      1.20 o 
   5   3   3        0.09        0.37      0.54 o 
   6   3   3       12.84       12.96      1.35 o 
  -6   4   3       43.59       50.99      5.45 o 
  -5   4   3        0.01        0.18      0.55 o 
  -4   4   3      120.43      126.94      2.98 o 
  -3   4   3       31.05       29.67      0.99 o 
  -2   4   3       53.51       69.24      1.21 o 
  -1   4   3        3.58        3.40      0.29 o 
   0   4   3       43.80       46.76      0.97 o 
   1   4   3      678.31      747.48      5.88 o 
   2   4   3       31.86       38.38      1.20 o 
   3   4   3       36.66       41.60      1.42 o 
   4   4   3       15.86       16.59      1.15 o 
   5   4   3        0.35        0.23      0.55 o 
   6   4   3      103.73      113.80      3.27 o 
  -6   5   3        9.66        9.16      1.64 o 
  -5   5   3        4.09        3.02      1.22 o 
  -4   5   3        5.65        5.33      0.59 o 
  -3   5   3       25.36       25.78      1.08 o 
  -2   5   3       32.30       31.52      1.39 o 
  -1   5   3      239.29      279.53      2.96 o 
   0   5   3      109.68      120.53      1.57 o 
   1   5   3        0.72        0.38      0.25 o 
   2   5   3       17.40       16.84      0.71 o 
   3   5   3       10.40       15.38      1.56 o 
   4   5   3        1.81        1.73      0.62 o 
   5   5   3       58.40       54.61      2.33 o 
   6   5   3        7.81        6.78      1.60 o 
  -6   6   3        4.04        4.27      1.20 o 
  -5   6   3      157.05      176.68      3.76 o 
  -4   6   3      115.15      115.38      4.23 o 
  -3   6   3      114.71      101.57      1.97 o 
  -2   6   3       14.91       11.27      0.66 o 
  -1   6   3      322.29      384.24      3.92 o 
   0   6   3       37.84       38.06      0.90 o 
   1   6   3        3.58        4.41      0.50 o 
   2   6   3        2.87        2.05      0.40 o 
   3   6   3      139.20      147.24      4.01 o 
   4   6   3        7.19        6.87      0.99 o 
   5   6   3        0.00       -0.12      0.66 o 
   6   6   3        2.79        1.58      0.98 o 
  -6   7   3        2.44        5.20      1.35 o 
  -5   7   3       89.97       90.51      4.06 o 
  -4   7   3       34.95       41.49      2.12 o 
  -3   7   3        3.08        1.24      0.70 o 
  -2   7   3       32.68       35.59      1.16 o 
  -1   7   3        1.07        3.21      0.40 o 
   0   7   3      174.03      161.67      2.28 o 
   1   7   3      162.98      158.61      2.70 o 
   2   7   3      223.40      227.19      3.25 o 
   3   7   3        0.02       -0.14      0.38 o 
   4   7   3        0.68        0.45      0.51 o 
   5   7   3       13.16       11.71      1.43 o 
   6   7   3        0.01       -0.25      1.35 o 
  -6   8   3       11.18        8.08      1.82 o 
  -5   8   3        0.96        1.70      1.09 o 
  -4   8   3        0.07        0.26      0.66 o 
  -3   8   3       10.64       10.93      1.01 o 
  -2   8   3       24.04       14.81      1.06 o 
  -1   8   3       55.10       59.15      2.02 o 
   0   8   3       77.15       71.26      1.46 o 
   1   8   3     1019.98      981.22     10.17 o 
   2   8   3       99.29       98.83      2.15 o 
   3   8   3       45.79       42.20      1.67 o 
   4   8   3        0.94        1.48      0.61 o 
   5   8   3        0.01        0.08      0.74 o 
  -5   9   3       61.26       72.62      3.74 o 
  -4   9   3       18.61       19.17      2.47 o 
  -3   9   3       44.16       32.48      2.07 o 
  -2   9   3       20.98       14.17      1.24 o 
  -1   9   3        8.08        8.01      0.79 o 
   0   9   3        1.01        1.09      0.36 o 
   1   9   3      227.33      232.70      3.79 o 
   2   9   3       51.26       48.71      1.75 o 
   3   9   3       23.18       22.31      1.53 o 
   4   9   3       10.46        9.68      1.32 o 
   5   9   3        2.75        3.01      1.09 o 
  -5  10   3        3.51        2.64      1.15 o 
  -4  10   3       13.33       13.24      2.87 o 
  -3  10   3       18.35       23.76      3.51 o 
  -2  10   3       33.51       30.50      1.42 o 
  -1  10   3        0.32        0.33      0.42 o 
   0  10   3        1.91        2.01      0.68 o 
   1  10   3      124.83      128.39      2.85 o 
   2  10   3        0.84        1.01      0.59 o 
   3  10   3        3.91        5.06      1.11 o 
   4  10   3        0.00       -0.20      0.75 o 
   5  10   3        0.01        0.70      1.07 o 
  -4  11   3       21.62       21.59      2.88 o 
  -3  11   3       56.71       56.74      3.72 o 
  -2  11   3        1.04        0.96      0.64 o 
  -1  11   3        7.30        6.43      0.82 o 
   0  11   3        7.86        7.41      1.19 o 
   1  11   3       82.86       80.24      2.68 o 
   2  11   3       42.79       46.37      2.00 o 
   3  11   3        5.38        4.63      1.06 o 
   4  11   3        1.31        0.88      0.90 o 
  -4  12   3       18.21       16.43      3.65 o 
  -3  12   3       11.82       10.16      1.99 o 
  -2  12   3        2.51        3.57      1.04 o 
  -1  12   3        2.87        4.21      1.28 o 
   0  12   3        5.02        4.74      1.60 o 
   1  12   3       80.33       82.93      2.87 o 
   2  12   3        3.19        3.67      1.00 o 
   3  12   3        9.75        7.74      1.66 o 
   4  12   3        8.08       11.60      1.69 o 
  -3  13   3        4.22        3.74      1.59 o 
  -2  13   3        0.02        0.32      1.09 o 
  -1  13   3       34.25       41.29      6.38 o 
   0  13   3        2.79        2.89      1.04 o 
   1  13   3       26.75       24.61      2.26 o 
   2  13   3       56.91       57.49      4.59 o 
   3  13   3        0.10        1.76      1.07 o 
  -2  14   3        0.40        0.99      1.32 o 
  -1  14   3       11.90       20.94      2.73 o 
   0  14   3        3.44        2.82      1.56 o 
   1  14   3       12.04        8.74      1.83 o 
   2  14   3        3.01        1.71      1.16 o 
  -6   0   4       35.83       34.13      2.98 o 
  -4   0   4      272.56      283.34      4.34 o 
  -2   0   4      380.76      443.55      7.29 o 
   0   0   4       11.55       13.27      0.87 o 
   2   0   4     1712.56     1944.17     17.30 o 
   4   0   4        1.56       -0.01      0.47 o 
   6   0   4       79.40       84.76      3.44 o 
  -7   1   4        3.14        3.02      1.25 o 
  -6   1   4       11.57       10.60      1.33 o 
  -5   1   4      308.83      305.40      6.70 o 
  -4   1   4       64.52       58.88      1.26 o 
  -3   1   4      839.80      843.82      6.54 o 
  -2   1   4     1206.93     1296.30     10.50 o 
  -1   1   4       20.77       24.91      0.46 o 
   0   1   4        4.57        8.40      0.64 o 
   1   1   4       74.67       70.38      1.12 o 
   2   1   4        0.21        0.24      0.17 o 
   3   1   4       25.19       29.42      1.61 o 
   4   1   4       17.44       17.76      0.92 o 
   5   1   4       51.14       48.78      1.90 o 
   6   1   4        2.93        3.10      0.88 o 
  -7   2   4        0.00       -0.40      1.25 o 
  -6   2   4        4.08        3.22      0.85 o 
  -5   2   4       55.47       57.31      1.97 o 
  -4   2   4        1.85        1.52      0.36 o 
  -3   2   4       20.13       18.73      0.76 o 
  -2   2   4       31.12       40.07      0.74 o 
  -1   2   4       79.12       87.35      1.04 o 
   0   2   4      821.50      839.59      6.36 o 
   1   2   4     1403.74     1484.62      9.99 o 
   2   2   4      783.63      803.72      6.83 o 
   3   2   4       50.37       53.15      1.23 o 
   4   2   4       26.58       30.58      1.28 o 
   5   2   4       10.12        8.59      0.90 o 
   6   2   4       43.62       42.38      1.86 o 
  -7   3   4       11.42        7.71      2.60 o 
  -6   3   4        2.93        1.50      0.81 o 
  -5   3   4       81.72       88.76      2.19 o 
  -4   3   4      257.67      255.86      3.87 o 
  -3   3   4       11.41       10.52      0.65 o 
  -2   3   4        7.91       10.80      0.63 o 
  -1   3   4       10.47       16.26      0.45 o 
   0   3   4      139.98      153.24      1.71 o 
   1   3   4        0.68        0.81      0.24 o 
   2   3   4     1745.60     1844.89     13.83 o 
   3   3   4       14.12       15.03      1.63 o 
   4   3   4        5.14        5.18      0.83 o 
   5   3   4        4.41        4.23      0.88 o 
   6   3   4        1.86        2.16      0.86 o 
  -6   4   4       34.92       38.89      5.66 o 
  -5   4   4       31.01       32.78      1.92 o 
  -4   4   4       70.29       67.53      2.51 o 
  -3   4   4       25.44       29.90      0.93 o 
  -2   4   4        7.45        7.46      0.45 o 
  -1   4   4      398.82      429.55      3.65 o 
   0   4   4       82.01       85.00      1.26 o 
   1   4   4        2.75        3.42      0.48 o 
   2   4   4       18.76       22.13      1.06 o 
   3   4   4      177.66      191.19      3.28 o 
   4   4   4        1.04        0.80      0.49 o 
   5   4   4        0.69        2.11      0.71 o 
   6   4   4       23.43       23.65      1.75 o 
  -6   5   4        9.35        9.64      1.67 o 
  -5   5   4       12.28        7.87      1.51 o 
  -4   5   4      161.48      163.33      3.69 o 
  -3   5   4       42.59       40.29      1.31 o 
  -2   5   4       14.80       16.47      0.68 o 
  -1   5   4        0.38        2.98      0.48 o 
   0   5   4      289.52      349.94      2.91 o 
   1   5   4     1095.31     1116.71      9.06 o 
   2   5   4       89.22       84.93      1.92 o 
   3   5   4       30.59       32.78      2.26 o 
   4   5   4        0.69        0.73      0.51 o 
   5   5   4       18.18       18.23      1.45 o 
   6   5   4        0.39        0.29      0.90 o 
  -6   6   4       18.46       14.06      2.75 o 
  -5   6   4      114.18      125.46      2.94 o 
  -4   6   4       62.64       59.44      2.26 o 
  -3   6   4       12.57       14.09      0.81 o 
  -2   6   4        0.06        0.09      0.26 o 
  -1   6   4        6.96        8.59      0.78 o 
   0   6   4     1288.35     1371.04     13.79 o 
   1   6   4      143.07      130.65      2.52 o 
   2   6   4      856.16      863.08      7.87 o 
   3   6   4      103.26      101.71      2.71 o 
   4   6   4        6.35        7.29      1.02 o 
   5   6   4        6.49        3.77      1.50 o 
   6   6   4       52.70       45.06      3.63 o 
  -6   7   4        2.86        5.04      1.44 o 
  -5   7   4        0.01        0.36      0.88 o 
  -4   7   4       21.37       21.99      1.65 o 
  -3   7   4       31.71       28.85      1.50 o 
  -2   7   4       56.80       53.20      1.80 o 
  -1   7   4        0.07        0.81      0.29 o 
   0   7   4       88.88       93.90      1.57 o 
   1   7   4       10.33       10.84      0.72 o 
   2   7   4       11.81       11.34      0.81 o 
   3   7   4       99.98      105.70      3.41 o 
   4   7   4        0.02        0.26      0.49 o 
   5   7   4        3.83        3.01      1.00 o 
   6   7   4        0.07       -0.11      1.05 o 
  -6   8   4       15.99       16.24      2.87 o 
  -5   8   4       52.04       53.14      3.16 o 
  -4   8   4       48.68       46.77      2.44 o 
  -3   8   4      119.89       99.93      2.61 o 
  -2   8   4       97.04       73.09      2.11 o 
  -1   8   4       18.00       18.47      0.82 o 
   0   8   4       28.45       27.71      0.95 o 
   1   8   4      141.10      146.09      2.51 o 
   2   8   4       28.02       25.33      1.19 o 
   3   8   4       14.51       14.98      1.14 o 
   4   8   4       14.32       11.55      1.30 o 
   5   8   4        0.53        0.82      0.85 o 
  -5   9   4       69.05       74.79      4.54 o 
  -4   9   4        9.02        6.71      1.65 o 
  -3   9   4        0.10        0.27      0.63 o 
  -2   9   4       24.47       24.91      2.02 o 
  -1   9   4       51.56       56.24      1.47 o 
   0   9   4        8.78        9.07      0.82 o 
   1   9   4      176.56      167.97      4.90 o 
   2   9   4       57.96       52.17      1.67 o 
   3   9   4       58.59       58.67      3.43 o 
   4   9   4        2.62        0.96      0.75 o 
   5   9   4        0.33       -0.14      0.81 o 
  -5  10   4        2.08        2.04      1.25 o 
  -4  10   4       59.57       72.24      3.47 o 
  -3  10   4       20.72       18.18      2.22 o 
  -2  10   4       42.14       41.76      1.60 o 
  -1  10   4        0.21        0.44      0.44 o 
   0  10   4        9.26        7.83      0.84 o 
   1  10   4      185.86      187.98      3.83 o 
   2  10   4        0.04        0.84      0.57 o 
   3  10   4        1.35        1.18      0.76 o 
   4  10   4        6.47        6.85      1.78 o 
   5  10   4        2.13        1.86      1.17 o 
  -4  11   4        7.20        5.10      1.41 o 
  -3  11   4       18.03       14.10      2.17 o 
  -2  11   4       14.92       11.28      1.46 o 
  -1  11   4        0.00        0.91      0.59 o 
   0  11   4       27.48       26.47      1.89 o 
   1  11   4       74.41       81.03      3.13 o 
   2  11   4      180.09      191.63      3.93 o 
   3  11   4       45.47       44.89      2.40 o 
   4  11   4        2.03        2.81      1.07 o 
  -4  12   4        1.19        0.67      1.26 o 
  -3  12   4       10.61        9.39      3.65 o 
  -2  12   4        1.78        0.75      1.02 o 
  -1  12   4       14.78       15.22      2.01 o 
   0  12   4        5.73        5.24      1.15 o 
   1  12   4        7.12        6.86      1.16 o 
   2  12   4       58.12       51.95      2.54 o 
   3  12   4        1.40        0.93      0.94 o 
   4  12   4        0.19       -0.68      1.55 o 
  -3  13   4       34.34       38.02      3.55 o 
  -2  13   4        9.64       10.25      2.97 o 
  -1  13   4        0.32        1.01      1.13 o 
   0  13   4       56.62       64.36      3.04 o 
   1  13   4        8.62        6.35      1.35 o 
   2  13   4        0.04       -0.71      0.95 o 
   3  13   4        0.42        1.36      1.08 o 
  -2  14   4        0.78        0.82      2.04 o 
  -1  14   4        4.03        2.84      1.57 o 
   0  14   4       19.65       19.44      4.62 o 
   1  14   4        2.92        3.23      1.30 o 
   2  14   4       20.22       22.00      2.56 o 
  -7   0   5        5.98        5.43      1.78 o 
  -5   0   5        0.59        0.11      0.65 o 
  -3   0   5        0.51       -0.32      0.32 o 
  -1   0   5      110.77      117.66      2.09 o 
   1   0   5        0.19        0.78      0.25 o 
   3   0   5       30.77       28.24      2.71 o 
   5   0   5        2.15        1.17      0.75 o 
  -7   1   5        0.02       -0.49      0.85 o 
  -6   1   5        3.77        4.11      1.02 o 
  -5   1   5       43.74       43.01      2.31 o 
  -4   1   5      303.27      295.77      3.73 o 
  -3   1   5        7.81        7.68      0.46 o 
  -2   1   5      948.14     1056.62      7.27 o 
  -1   1   5      134.75      154.22      1.74 o 
   0   1   5       76.40       77.32      1.30 o 
   1   1   5      596.38      600.27      4.60 o 
   2   1   5     1786.16     1900.93     12.07 o 
   3   1   5      226.37      236.57      2.86 o 
   4   1   5       58.04       56.02      1.47 o 
   5   1   5        0.13        0.13      0.50 o 
   6   1   5       29.42       28.01      1.94 o 
  -7   2   5        2.29        2.29      1.20 o 
  -6   2   5       36.05       35.47      1.87 o 
  -5   2   5       13.58       13.94      1.16 o 
  -4   2   5      124.77      117.04      2.15 o 
  -3   2   5      259.41      270.88      2.36 o 
  -2   2   5      170.40      191.40      2.25 o 
  -1   2   5       37.31       37.03      0.79 o 
   0   2   5      217.72      223.78      2.45 o 
   1   2   5      114.63      118.21      1.47 o 
   2   2   5      240.16      253.18      2.75 o 
   3   2   5      256.13      280.75      3.13 o 
   4   2   5       10.25       10.58      1.01 o 
   5   2   5        5.65        5.10      0.79 o 
   6   2   5        3.84        4.47      1.01 o 
  -6   3   5       37.03       33.75      2.43 o 
  -5   3   5        1.57        2.55      0.67 o 
  -4   3   5      369.76      366.35      4.86 o 
  -3   3   5       67.40       66.82      1.05 o 
  -2   3   5        4.19        6.88      0.46 o 
  -1   3   5        1.24        0.34      0.31 o 
   0   3   5       12.12       13.36      0.49 o 
   1   3   5      106.08      120.10      1.60 o 
   2   3   5     1521.45     1622.03     12.48 o 
   3   3   5       11.95       11.63      0.82 o 
   4   3   5       28.84       31.58      1.52 o 
   5   3   5        0.90        0.90      0.63 o 
   6   3   5        0.72        0.94      0.81 o 
  -6   4   5        1.97        1.86      1.04 o 
  -5   4   5       35.42       32.87      1.64 o 
  -4   4   5      507.57      519.10      8.20 o 
  -3   4   5        2.10        2.45      0.36 o 
  -2   4   5      254.64      243.66      2.79 o 
  -1   4   5       30.29       35.81      1.15 o 
   0   4   5     1327.37     1478.74     11.05 o 
   1   4   5      535.64      577.21      9.88 o 
   2   4   5      638.68      670.60      6.25 o 
   3   4   5        4.73        4.33      0.82 o 
   4   4   5       11.38       15.62      1.47 o 
   5   4   5        5.11        3.93      0.86 o 
   6   4   5       89.75       89.50      3.14 o 
  -6   5   5       36.70       47.11      3.10 o 
  -5   5   5        4.79        4.18      1.17 o 
  -4   5   5       71.13       77.54      2.14 o 
  -3   5   5       56.82       59.10      1.34 o 
  -2   5   5        1.70        1.42      0.27 o 
  -1   5   5      195.63      234.15      2.21 o 
   0   5   5      266.22      301.49      2.96 o 
   1   5   5       29.27       27.73      1.10 o 
   2   5   5        0.83        0.26      0.30 o 
   3   5   5       21.49       18.85      1.16 o 
   4   5   5        0.26        0.17      0.46 o 
   5   5   5        1.05        0.90      0.65 o 
   6   5   5        1.13        1.98      1.01 o 
  -6   6   5       11.47       11.08      2.59 o 
  -5   6   5        4.26        2.49      1.07 o 
  -4   6   5       59.91       56.73      2.04 o 
  -3   6   5        2.03        1.30      0.62 o 
  -2   6   5       15.13       13.67      0.70 o 
  -1   6   5       29.73       29.51      1.09 o 
   0   6   5       22.47       18.69      0.60 o 
   1   6   5        1.09        0.75      0.28 o 
   2   6   5       30.70       25.53      1.11 o 
   3   6   5       19.18       20.66      1.27 o 
   4   6   5       16.07       17.67      1.77 o 
   5   6   5        0.08       -0.34      0.72 o 
   6   6   5        0.90        0.62      1.12 o 
  -6   7   5        1.89        1.81      1.25 o 
  -5   7   5        1.36        1.33      0.96 o 
  -4   7   5      321.80      318.29      5.71 o 
  -3   7   5       45.14       49.61      2.28 o 
  -2   7   5       14.10       11.34      0.71 o 
  -1   7   5        8.80        7.40      0.53 o 
   0   7   5        1.05        0.90      0.25 o 
   1   7   5       29.74       31.93      1.14 o 
   2   7   5      457.11      455.96      5.19 o 
   3   7   5        3.53        3.72      0.61 o 
   4   7   5        0.73        0.92      0.55 o 
   5   7   5        0.24        0.66      0.78 o 
  -6   8   5        3.37        4.00      1.83 o 
  -5   8   5       63.43       72.82      6.05 o 
  -4   8   5       24.65       24.73      1.72 o 
  -3   8   5       67.83       67.10      2.30 o 
  -2   8   5        0.18        0.34      0.33 o 
  -1   8   5        0.01        0.83      0.41 o 
   0   8   5       47.24       50.98      1.57 o 
   1   8   5       58.56       58.92      1.57 o 
   2   8   5      237.51      243.31      3.65 o 
   3   8   5        2.00        2.04      0.60 o 
   4   8   5       39.01       45.77      2.33 o 
   5   8   5       11.82       10.04      1.44 o 
  -5   9   5        4.85        3.77      1.64 o 
  -4   9   5       81.61       89.70      3.92 o 
  -3   9   5        1.68        1.16      0.62 o 
  -2   9   5       85.60       68.92      1.96 o 
  -1   9   5        2.35        2.82      0.49 o 
   0   9   5       14.55       15.87      0.95 o 
   1   9   5        1.78        2.10      0.52 o 
   2   9   5      359.59      359.71      5.36 o 
   3   9   5       33.89       35.22      1.70 o 
   4   9   5       26.22       19.46      1.72 o 
   5   9   5        0.60        0.98      0.97 o 
  -5  10   5       30.22       38.38      3.03 o 
  -4  10   5        7.81        7.97      2.07 o 
  -3  10   5       52.89       48.54      2.69 o 
  -2  10   5       45.41       32.36      1.54 o 
  -1  10   5       11.73       10.66      1.08 o 
   0  10   5       25.19       22.37      1.26 o 
   1  10   5        1.63        1.38      0.49 o 
   2  10   5      204.73      208.98      3.65 o 
   3  10   5       13.45       15.35      1.52 o 
   4  10   5        1.32        0.51      0.87 o 
  -4  11   5       20.09       20.33      2.29 o 
  -3  11   5       11.46       12.91      2.62 o 
  -2  11   5      136.75      128.83      2.94 o 
  -1  11   5        3.41        1.98      0.69 o 
   0  11   5        8.41        7.91      1.19 o 
   1  11   5        8.42        8.55      0.99 o 
   2  11   5       10.17       11.69      1.38 o 
   3  11   5        4.77        3.32      1.10 o 
   4  11   5       11.48       13.49      1.69 o 
  -4  12   5        0.69        1.60      1.29 o 
  -3  12   5       24.81       26.66      2.93 o 
  -2  12   5       14.47       17.33      3.37 o 
  -1  12   5        1.22        0.57      0.71 o 
   0  12   5       30.15       30.20      3.67 o 
   1  12   5       12.99       14.25      1.53 o 
   2  12   5      127.01      127.84      4.38 o 
   3  12   5        0.06        0.07      0.89 o 
  -3  13   5       14.80       19.36      2.82 o 
  -2  13   5        2.96        5.26      2.52 o 
  -1  13   5        5.45        9.32      1.78 o 
   0  13   5       10.88       13.36      1.71 o 
   1  13   5        0.24       -0.12      0.88 o 
   2  13   5       43.78       50.70      3.13 o 
   3  13   5        1.74        1.92      1.10 o 
  -2  14   5        0.05       -1.38      1.66 o 
  -1  14   5        8.33        8.02      1.97 o 
   0  14   5        8.84        8.90      1.65 o 
   1  14   5       27.64       26.80      2.53 o 
   2  14   5        2.57        0.59      1.80 o 
  -6   0   6        0.15       -0.85      0.85 o 
  -4   0   6      388.99      370.52      6.25 o 
  -2   0   6     1495.98     1610.45     21.73 o 
   0   0   6      953.01      951.29     10.01 o 
   2   0   6       32.97       35.14      1.17 o 
   4   0   6      126.49      137.22      3.58 o 
   6   0   6       20.87       22.46      2.16 o 
  -7   1   6        2.78        3.18      1.13 o 
  -6   1   6        0.90        1.38      0.80 o 
  -5   1   6       61.98       56.83      1.99 o 
  -4   1   6        8.11        9.44      1.13 o 
  -3   1   6      246.78      251.95      2.39 o 
  -2   1   6      868.99      931.93      7.53 o 
  -1   1   6       16.81       22.07      0.65 o 
   0   1   6        0.58        0.78      0.30 o 
   1   1   6       11.50       15.17      0.53 o 
   2   1   6      782.66      834.39      5.69 o 
   3   1   6       27.51       26.38      1.47 o 
   4   1   6       42.20       41.25      1.54 o 
   5   1   6        4.78        3.58      0.70 o 
   6   1   6        3.73        1.80      0.87 o 
  -7   2   6        1.06        1.22      1.11 o 
  -6   2   6       41.21       39.90      1.99 o 
  -5   2   6       14.16       11.55      1.23 o 
  -4   2   6       71.67       68.95      1.88 o 
  -3   2   6        7.97        7.83      0.43 o 
  -2   2   6      357.58      386.99      4.13 o 
  -1   2   6      322.58      361.31      3.72 o 
   0   2   6       97.66      111.81      1.57 o 
   1   2   6     1165.42     1193.68      8.42 o 
   2   2   6      900.21      930.11      7.21 o 
   3   2   6       69.71       83.09      1.85 o 
   4   2   6       91.91       95.60      2.43 o 
   5   2   6        1.53        1.84      0.70 o 
   6   2   6        0.43        1.70      0.94 o 
  -6   3   6        0.00        0.21      0.67 o 
  -5   3   6       47.49       51.70      1.96 o 
  -4   3   6      655.78      663.77      6.48 o 
  -3   3   6      323.61      314.23      4.81 o 
  -2   3   6        0.30        0.63      0.25 o 
  -1   3   6       23.12       31.88      1.07 o 
   0   3   6        0.20        0.21      0.17 o 
   1   3   6       51.37       56.06      1.35 o 
   2   3   6      356.79      374.76      3.69 o 
   3   3   6      194.10      196.63      3.04 o 
   4   3   6        2.31        1.24      0.53 o 
   5   3   6        0.09        0.41      0.62 o 
   6   3   6        6.62        3.85      1.00 o 
  -6   4   6        0.54        0.45      0.95 o 
  -5   4   6        0.00        0.37      0.53 o 
  -4   4   6       48.09       47.58      1.68 o 
  -3   4   6       48.05       43.54      2.12 o 
  -2   4   6        0.24        0.40      0.18 o 
  -1   4   6       16.50       17.99      0.64 o 
   0   4   6      106.07      116.50      1.62 o 
   1   4   6        3.37        3.96      0.34 o 
   2   4   6        1.88        1.14      0.34 o 
   3   4   6        0.92        0.66      0.40 o 
   4   4   6       13.58       14.83      1.21 o 
   5   4   6        2.06        3.33      0.81 o 
   6   4   6        0.00        0.39      0.80 o 
  -6   5   6        4.48        2.36      1.81 o 
  -5   5   6       72.99       79.29      3.43 o 
  -4   5   6       68.26       72.25      1.92 o 
  -3   5   6      137.50      138.50      2.85 o 
  -2   5   6        8.07        5.51      0.74 o 
  -1   5   6       24.52       26.40      0.65 o 
   0   5   6       63.16       70.66      1.15 o 
   1   5   6      213.80      236.09      2.97 o 
   2   5   6       49.57       58.76      1.66 o 
   3   5   6      415.62      447.03      5.79 o 
   4   5   6        2.01        3.01      0.75 o 
   5   5   6        0.97       -0.16      0.65 o 
   6   5   6        3.93        2.86      1.10 o 
  -6   6   6        3.64        3.56      1.34 o 
  -5   6   6        8.44       10.07      1.19 o 
  -4   6   6      592.20      609.22      9.64 o 
  -3   6   6       25.44       23.89      1.13 o 
  -2   6   6        7.61        7.85      0.58 o 
  -1   6   6       46.94       42.24      0.86 o 
   0   6   6       56.35       69.65      1.14 o 
   1   6   6      139.63      135.87      2.23 o 
   2   6   6       74.47       74.76      1.75 o 
   3   6   6       86.19       86.30      3.05 o 
   4   6   6       59.68       65.97      2.49 o 
   5   6   6        0.37        0.30      0.78 o 
   6   6   6       34.90       33.19      3.03 o 
  -6   7   6        4.16        2.60      1.38 o 
  -5   7   6        8.75        9.56      1.60 o 
  -4   7   6        0.48        0.64      0.66 o 
  -3   7   6       11.14        8.24      0.81 o 
  -2   7   6       11.12        5.89      0.57 o 
  -1   7   6        2.90        1.63      0.34 o 
   0   7   6      105.82      116.89      2.15 o 
   1   7   6      311.40      324.99      3.96 o 
   2   7   6      265.08      249.38      3.58 o 
   3   7   6      241.42      238.23      3.81 o 
   4   7   6       41.67       39.37      1.76 o 
   5   7   6        4.14        4.40      1.13 o 
  -5   8   6        0.91        1.85      1.14 o 
  -4   8   6       27.16       29.73      2.98 o 
  -3   8   6        5.28        6.37      0.93 o 
  -2   8   6       21.90       15.17      0.86 o 
  -1   8   6       39.93       35.08      1.15 o 
   0   8   6       34.75       32.97      1.81 o 
   1   8   6       59.65       66.16      1.70 o 
   2   8   6        0.09        0.09      0.39 o 
   3   8   6       11.91       11.56      0.97 o 
   4   8   6        6.19        5.02      1.07 o 
   5   8   6        2.43        4.46      1.17 o 
  -5   9   6        3.10        2.92      1.83 o 
  -4   9   6       47.70       41.80      4.49 o 
  -3   9   6        7.31        7.59      1.34 o 
  -2   9   6       20.05       16.27      1.09 o 
  -1   9   6       44.30       33.58      1.24 o 
   0   9   6        3.79        4.17      0.63 o 
   1   9   6       22.25       22.19      1.15 o 
   2   9   6      109.03      110.86      2.53 o 
   3   9   6        0.09        0.22      0.62 o 
   4   9   6        6.53        5.27      1.86 o 
   5   9   6        1.86        3.05      1.29 o 
  -5  10   6       21.20       24.57      2.73 o 
  -4  10   6        9.09        7.96      2.02 o 
  -3  10   6        0.00        0.67      0.75 o 
  -2  10   6        5.78        3.62      0.84 o 
  -1  10   6       58.97       49.60      1.93 o 
   0  10   6        1.63        0.87      0.49 o 
   1  10   6       30.65       35.25      1.48 o 
   2  10   6       18.49       20.58      1.53 o 
   3  10   6        3.42        4.50      1.03 o 
   4  10   6        3.66        2.26      0.99 o 
  -4  11   6       42.43       56.06      3.32 o 
  -3  11   6       62.54       53.28      2.92 o 
  -2  11   6       21.57       17.58      1.46 o 
  -1  11   6        0.23        0.07      0.62 o 
   0  11   6        6.47        5.27      0.95 o 
   1  11   6      107.75      114.39      2.95 o 
   2  11   6      142.20      149.31      5.53 o 
   3  11   6       19.15       17.48      1.74 o 
   4  11   6        1.15        0.77      1.04 o 
  -4  12   6      110.74      141.65      6.95 o 
  -3  12   6       16.05       16.68      2.44 o 
  -2  12   6       46.38       51.94      5.11 o 
  -1  12   6        0.92        0.59      0.77 o 
   0  12   6        0.00        0.58      0.81 o 
   1  12   6        3.24        3.42      0.94 o 
   2  12   6        2.51        2.72      1.08 o 
   3  12   6       60.50       65.08      2.99 o 
  -3  13   6        2.51        5.59      2.54 o 
  -2  13   6        0.35       -0.20      1.71 o 
  -1  13   6        0.87        1.23      0.88 o 
   0  13   6        1.95        4.50      1.19 o 
   1  13   6        0.89        1.25      1.02 o 
   2  13   6       63.51       74.51      3.61 o 
  -2  14   6        4.84        5.38      2.72 o 
  -1  14   6        0.00        0.06      1.91 o 
   0  14   6       19.84       33.56      2.63 o 
   1  14   6       14.81       18.28      3.05 o 
  -7   0   7        1.36        2.60      1.53 o 
  -5   0   7      261.07      253.05     12.64 o 
  -3   0   7        6.48        5.46      0.69 o 
  -1   0   7     3933.69     4551.81     45.61 o 
   1   0   7      263.48      263.45      3.79 o 
   3   0   7      119.03      143.85      2.91 o 
   5   0   7       75.64       84.91      3.31 o 
  -7   1   7       20.98       27.76      3.26 o 
  -6   1   7        2.56        4.76      1.05 o 
  -5   1   7        0.02        0.00      0.51 o 
  -4   1   7      127.93      128.85      3.57 o 
  -3   1   7       72.92       80.65      1.38 o 
  -2   1   7       13.85       17.75      0.66 o 
  -1   1   7        0.11        1.96      0.29 o 
   0   1   7        8.57        7.38      0.51 o 
   1   1   7       56.90       59.08      0.94 o 
   2   1   7       91.58       94.43      1.43 o 
   3   1   7       63.96       69.17      1.40 o 
   4   1   7        0.09        0.07      0.43 o 
   5   1   7       15.86       15.36      1.35 o 
   6   1   7        0.17        0.31      0.74 o 
  -6   2   7        0.19        0.51      0.79 o 
  -5   2   7       23.28       21.72      1.06 o 
  -4   2   7       60.31       64.15      1.70 o 
  -3   2   7      572.27      544.48      5.31 o 
  -2   2   7      323.65      321.12      3.72 o 
  -1   2   7        1.91        1.54      0.28 o 
   0   2   7       77.76       88.20      1.63 o 
   1   2   7      922.71      969.15      7.15 o 
   2   2   7       12.73       13.35      0.87 o 
   3   2   7        7.80        7.13      0.61 o 
   4   2   7       14.00       16.00      1.32 o 
   5   2   7        0.20        0.25      0.61 o 
   6   2   7        2.69        0.95      0.91 o 
  -6   3   7        0.09        0.04      0.68 o 
  -5   3   7       92.57       92.06      2.26 o 
  -4   3   7      203.25      194.22      3.60 o 
  -3   3   7      163.28      162.44      2.64 o 
  -2   3   7      109.47      107.55      1.63 o 
  -1   3   7        9.43       10.37      0.78 o 
   0   3   7      232.58      227.78      2.50 o 
   1   3   7      391.08      420.94      3.76 o 
   2   3   7        3.40        3.09      0.39 o 
   3   3   7      558.50      572.00      6.06 o 
   4   3   7        2.52        2.02      0.61 o 
   5   3   7        0.02        0.50      0.71 o 
   6   3   7       12.18       14.40      1.76 o 
  -6   4   7        0.39        0.65      0.97 o 
  -5   4   7       16.83       15.12      1.21 o 
  -4   4   7      101.85      104.27      2.28 o 
  -3   4   7       61.39       61.66      1.62 o 
  -2   4   7       12.36        8.78      0.45 o 
  -1   4   7        0.03       -0.01      0.19 o 
   0   4   7      185.92      215.30      2.22 o 
   1   4   7        6.53        7.84      0.49 o 
   2   4   7       97.15       93.72      1.90 o 
   3   4   7      418.09      425.54      5.08 o 
   4   4   7        0.68        0.99      0.62 o 
   5   4   7        0.18        0.22      0.63 o 
   6   4   7        1.47        2.17      0.95 o 
  -6   5   7        3.71        2.92      1.48 o 
  -5   5   7        0.15       -0.35      0.65 o 
  -4   5   7        7.40        8.50      0.89 o 
  -3   5   7      946.71      922.11      9.15 o 
  -2   5   7       18.28       18.43      0.76 o 
  -1   5   7       36.45       31.04      0.89 o 
   0   5   7       29.35       26.77      0.71 o 
   1   5   7      241.75      253.88      4.05 o 
   2   5   7       27.35       28.13      1.25 o 
   3   5   7      363.09      358.80      5.11 o 
   4   5   7       28.77       35.83      2.39 o 
   5   5   7        0.43        1.38      0.76 o 
   6   5   7        0.93        1.07      1.18 o 
  -6   6   7        7.24        8.55      1.67 o 
  -5   6   7       15.18       20.18      2.69 o 
  -4   6   7       12.26       11.06      0.98 o 
  -3   6   7       57.62       56.39      1.67 o 
  -2   6   7       12.39       10.86      0.66 o 
  -1   6   7       20.77       21.71      0.84 o 
   0   6   7        3.02        2.61      0.31 o 
   1   6   7        6.09        5.62      0.55 o 
   2   6   7      183.38      187.96      2.97 o 
   3   6   7       77.15       84.17      2.35 o 
   4   6   7        0.43        2.45      0.83 o 
   5   6   7        0.17        0.46      0.80 o 
  -6   7   7        7.48        7.26      4.39 o 
  -5   7   7        5.87        7.15      4.48 o 
  -4   7   7      233.38      241.60      4.77 o 
  -3   7   7      217.18      214.46      3.56 o 
  -2   7   7        6.01        4.26      0.58 o 
  -1   7   7        0.65        0.35      0.30 o 
   0   7   7        7.46        9.51      0.96 o 
   1   7   7       94.69      106.82      2.09 o 
   2   7   7       13.81       13.96      0.95 o 
   3   7   7       92.87       96.38      3.20 o 
   4   7   7        0.24        0.85      0.73 o 
   5   7   7        0.40       -0.32      0.80 o 
  -5   8   7       54.26       73.27      6.65 o 
  -4   8   7        0.69        1.83      0.93 o 
  -3   8   7       10.35       12.67      1.21 o 
  -2   8   7       40.90       36.00      1.40 o 
  -1   8   7      103.82       86.59      2.42 o 
   0   8   7        0.67        1.34      0.38 o 
   1   8   7       31.51       31.61      1.36 o 
   2   8   7        1.96        1.37      0.47 o 
   3   8   7      212.06      212.69      3.68 o 
   4   8   7       49.11       58.19      4.65 o 
   5   8   7        5.91        2.91      1.16 o 
  -5   9   7        0.84        2.55      1.24 o 
  -4   9   7       15.73       15.97      3.89 o 
  -3   9   7       36.29       36.00      2.98 o 
  -2   9   7      287.27      265.00      4.78 o 
  -1   9   7       13.48        9.00      0.90 o 
   0   9   7        8.14        9.92      0.90 o 
   1   9   7        7.47        6.90      0.73 o 
   2   9   7        0.89        0.32      0.48 o 
   3   9   7        6.37        4.67      1.14 o 
   4   9   7        4.68        2.80      1.03 o 
   5   9   7        0.08        1.29      1.14 o 
  -5  10   7        0.01        0.38      1.22 o 
  -4  10   7       10.79       10.29      2.67 o 
  -3  10   7        0.11        0.29      0.73 o 
  -2  10   7        5.39        6.71      1.19 o 
  -1  10   7        1.69        2.05      0.64 o 
   0  10   7        0.06        0.05      0.53 o 
   1  10   7        1.53        1.68      0.61 o 
   2  10   7       34.30       36.75      1.64 o 
   3  10   7       42.92       41.14      2.32 o 
   4  10   7       57.64       58.74      2.91 o 
  -4  11   7        4.19        3.27      1.30 o 
  -3  11   7        0.07        0.58      1.01 o 
  -2  11   7       10.60        9.09      1.38 o 
  -1  11   7        0.26       -0.22      0.64 o 
   0  11   7        0.72        0.46      0.60 o 
   1  11   7        0.89        1.05      0.59 o 
   2  11   7       16.70       19.76      1.53 o 
   3  11   7       11.66       10.91      1.53 o 
   4  11   7        4.68        4.74      1.33 o 
  -4  12   7       23.44       32.47      3.47 o 
  -3  12   7        1.95        1.91      1.30 o 
  -2  12   7        0.03        1.02      0.97 o 
  -1  12   7       52.41       47.04      2.55 o 
   0  12   7        7.34        5.65      1.20 o 
   1  12   7       40.96       48.45      2.92 o 
   2  12   7       61.77       62.30      2.87 o 
   3  12   7       83.74       86.24      3.41 o 
  -3  13   7      105.00      140.57      8.62 o 
  -2  13   7       21.88       33.72      4.66 o 
  -1  13   7        5.90        5.17      1.52 o 
   0  13   7        2.17        1.49      0.98 o 
   1  13   7       12.26       13.99      1.89 o 
   2  13   7        9.14        5.86      1.56 o 
  -1  14   7        1.95        4.15      2.35 o 
   0  14   7        6.72       11.68      1.86 o 
   1  14   7        2.65        3.01      1.29 o 
  -6   0   8        3.04        1.77      1.21 o 
  -4   0   8       48.85       42.48      2.62 o 
  -2   0   8      701.36      685.20     17.57 o 
   0   0   8       63.44       67.67      1.64 o 
   2   0   8     1151.65     1136.38     11.24 o 
   4   0   8       27.72       27.28      2.37 o 
   6   0   8        4.60        5.42      1.41 o 
  -6   1   8        3.25        3.41      0.97 o 
  -5   1   8       12.23       12.13      1.12 o 
  -4   1   8       78.92       70.69      2.30 o 
  -3   1   8        0.64        0.40      0.40 o 
  -2   1   8       83.11       73.89      1.57 o 
  -1   1   8        7.57        7.81      0.42 o 
   0   1   8       49.73       55.04      1.57 o 
   1   1   8      195.53      185.22      2.05 o 
   2   1   8       82.93       80.08      1.35 o 
   3   1   8      317.52      335.38      3.84 o 
   4   1   8       62.82       63.89      2.23 o 
   5   1   8        6.39        5.61      1.11 o 
   6   1   8        0.47        0.27      0.81 o 
  -6   2   8        2.22        2.31      0.88 o 
  -5   2   8       33.29       28.62      1.66 o 
  -4   2   8        1.93        1.20      0.47 o 
  -3   2   8       88.50       79.15      1.97 o 
  -2   2   8       40.81       39.96      0.92 o 
  -1   2   8      490.21      550.10      4.85 o 
   0   2   8       66.16       73.62      1.54 o 
   1   2   8      127.12      130.88      1.77 o 
   2   2   8       69.94       81.60      1.34 o 
   3   2   8      800.57      823.85      8.11 o 
   4   2   8        0.39        1.53      0.57 o 
   5   2   8       18.67       19.33      1.49 o 
   6   2   8        3.43        3.65      1.22 o 
  -6   3   8        2.64        2.58      0.92 o 
  -5   3   8       10.70       10.56      1.08 o 
  -4   3   8       35.07       31.44      1.53 o 
  -3   3   8     1043.72     1001.83     10.61 o 
  -2   3   8      253.96      255.55      3.20 o 
  -1   3   8      107.62      118.44      1.67 o 
   0   3   8        0.08        0.47      0.23 o 
   1   3   8      100.27      114.75      1.66 o 
   2   3   8      169.03      173.95      2.54 o 
   3   3   8       57.70       55.96      1.80 o 
   4   3   8        3.85        3.68      0.76 o 
   5   3   8       15.73       14.06      1.36 o 
   6   3   8        0.16        0.32      1.00 o 
  -6   4   8        1.12        2.36      1.11 o 
  -5   4   8        0.00        0.11      0.59 o 
  -4   4   8        1.80        1.21      0.58 o 
  -3   4   8       36.84       36.96      1.32 o 
  -2   4   8      277.53      267.45      3.92 o 
  -1   4   8      109.30       96.70      1.72 o 
   0   4   8       19.56       22.91      1.03 o 
   1   4   8        5.02        4.79      0.42 o 
   2   4   8       31.65       28.16      1.18 o 
   3   4   8      344.25      361.15      4.65 o 
   4   4   8        2.82        1.92      0.61 o 
   5   4   8        0.31       -0.20      0.66 o 
   6   4   8        2.82        2.84      1.15 o 
  -6   5   8        0.20       -0.25      0.99 o 
  -5   5   8        8.25        8.31      1.10 o 
  -4   5   8       17.01       17.37      1.28 o 
  -3   5   8     1572.60     1530.62     13.87 o 
  -2   5   8        0.22        0.20      0.33 o 
  -1   5   8        0.63        0.42      0.25 o 
   0   5   8        0.07        0.06      0.20 o 
   1   5   8       12.69       15.93      0.81 o 
   2   5   8        2.37        2.69      0.52 o 
   3   5   8        0.40        0.83      0.50 o 
   4   5   8       48.46       48.99      2.07 o 
   5   5   8        1.44        1.13      0.79 o 
  -6   6   8        6.27        6.18      1.46 o 
  -5   6   8       11.29        8.82      1.92 o 
  -4   6   8       89.72       88.40      2.31 o 
  -3   6   8       53.62       53.89      1.89 o 
  -2   6   8        3.52        1.79      0.50 o 
  -1   6   8        0.04        0.18      0.26 o 
   0   6   8       49.98       47.75      1.82 o 
   1   6   8      147.00      157.72      2.54 o 
   2   6   8       23.39       22.38      1.09 o 
   3   6   8       71.54       74.66      2.27 o 
   4   6   8      111.93      113.24      3.39 o 
   5   6   8        0.82        1.17      0.89 o 
  -6   7   8        0.02        0.84      1.44 o 
  -5   7   8       33.95       33.79      3.38 o 
  -4   7   8        2.47        1.60      0.72 o 
  -3   7   8      283.83      298.62      4.42 o 
  -2   7   8       34.99       34.70      1.48 o 
  -1   7   8       11.07        6.61      0.81 o 
   0   7   8       37.86       25.15      1.13 o 
   1   7   8       18.26       19.59      0.99 o 
   2   7   8        9.44        9.45      1.05 o 
   3   7   8       65.00       65.50      1.95 o 
   4   7   8        6.19        7.41      1.20 o 
   5   7   8        6.74        4.73      1.19 o 
  -5   8   8        3.09        4.38      2.23 o 
  -4   8   8       18.19       24.55      2.10 o 
  -3   8   8       66.44       71.72      2.45 o 
  -2   8   8        0.01        0.33      0.42 o 
  -1   8   8       14.52       11.46      1.09 o 
   0   8   8        0.74        0.96      0.42 o 
   1   8   8        4.80        5.03      0.64 o 
   2   8   8        0.06        0.47      0.42 o 
   3   8   8        0.23       -0.14      0.54 o 
   4   8   8       21.97       22.11      1.86 o 
   5   8   8        0.22        0.73      1.02 o 
  -5   9   8       12.70       14.89      2.64 o 
  -4   9   8        1.73        1.07      0.94 o 
  -3   9   8        1.19        1.71      0.75 o 
  -2   9   8        8.24        7.56      1.05 o 
  -1   9   8        0.52        0.77      0.48 o 
   0   9   8        0.00        0.08      0.40 o 
   1   9   8        9.14       10.85      0.92 o 
   2   9   8       34.95       33.67      1.52 o 
   3   9   8        1.23        1.69      0.74 o 
   4   9   8       12.91       14.76      2.37 o 
  -5  10   8       18.93       17.36      3.75 o 
  -4  10   8       12.94       11.12      1.67 o 
  -3  10   8        0.22       -0.26      0.82 o 
  -2  10   8        0.00        0.65      1.29 o 
  -1  10   8      251.55      211.16      4.06 o 
   0  10   8        0.37        0.76      0.53 o 
   1  10   8        3.50        2.93      0.70 o 
   2  10   8       41.77       41.48      1.94 o 
   3  10   8       88.21       95.24      3.36 o 
   4  10   8        5.07        5.47      2.03 o 
  -4  11   8        4.97        5.95      1.54 o 
  -3  11   8       54.31       64.93      3.82 o 
  -2  11   8        3.29        3.08      1.82 o 
  -1  11   8        6.19        3.58      1.11 o 
   0  11   8       10.96       10.64      1.19 o 
   1  11   8        5.78        4.45      0.87 o 
   2  11   8       12.32       11.91      1.44 o 
   3  11   8        6.87        5.02      1.22 o 
  -3  12   8       12.75       14.22      3.40 o 
  -2  12   8        3.27        5.05      1.51 o 
  -1  12   8        0.56        0.78      0.88 o 
   0  12   8        1.82        4.03      1.11 o 
   1  12   8       33.74       34.65      2.16 o 
   2  12   8       30.34       31.41      3.41 o 
   3  12   8        5.16        6.04      1.56 o 
  -2  13   8        9.69       14.05      2.24 o 
  -1  13   8        1.34        1.28      1.14 o 
   0  13   8        0.01       -0.09      0.89 o 
   1  13   8        5.81        8.20      2.65 o 
   2  13   8        2.03        1.77      1.36 o 
  -1  14   8        0.27        0.50      1.19 o 
   0  14   8        6.36        7.42      2.87 o 
  -5   0   9        4.87        5.72      1.42 o 
  -3   0   9       89.14       85.84      3.25 o 
  -1   0   9     1314.95     1381.19     17.61 o 
   1   0   9       21.50       19.40      0.87 o 
   3   0   9      147.07      149.73      3.09 o 
   5   0   9        0.01       -0.16      0.82 o 
  -6   1   9       10.19        7.93      1.24 o 
  -5   1   9        2.97        1.24      0.68 o 
  -4   1   9      135.80      125.77      3.74 o 
  -3   1   9       12.95       12.35      1.03 o 
  -2   1   9      108.53      110.73      1.49 o 
  -1   1   9       48.86       47.10      0.89 o 
   0   1   9      230.17      247.29      3.75 o 
   1   1   9        5.11        5.71      0.64 o 
   2   1   9      424.20      417.73      3.78 o 
   3   1   9       10.55       11.20      0.96 o 
   4   1   9       19.47       20.09      1.38 o 
   5   1   9       64.51       65.58      2.86 o 
   6   1   9        4.31        5.61      1.16 o 
  -6   2   9        4.84        3.34      0.99 o 
  -5   2   9       13.35       10.44      1.82 o 
  -4   2   9        7.51        7.73      0.99 o 
  -3   2   9        0.65        0.81      0.57 o 
  -2   2   9        0.38        1.25      0.31 o 
  -1   2   9      362.15      375.53      3.60 o 
   0   2   9      176.48      172.12      3.07 o 
   1   2   9        0.55        0.17      0.17 o 
   2   2   9       71.03       76.00      1.54 o 
   3   2   9       27.87       27.70      1.11 o 
   4   2   9        3.31        2.84      0.66 o 
   5   2   9        0.08       -0.20      0.71 o 
   6   2   9        4.32        3.18      1.68 o 
  -6   3   9        5.84        4.01      1.22 o 
  -5   3   9        8.59        5.05      1.11 o 
  -4   3   9      111.14       99.50      3.25 o 
  -3   3   9       84.23       80.97      2.66 o 
  -2   3   9      290.10      277.81      3.97 o 
  -1   3   9        0.11        0.20      0.23 o 
   0   3   9       93.27      102.73      1.87 o 
   1   3   9        2.22        2.45      0.34 o 
   2   3   9       37.49       35.32      1.06 o 
   3   3   9       67.97       61.23      1.75 o 
   4   3   9      299.26      313.91      4.63 o 
   5   3   9       17.79       16.64      1.47 o 
   6   3   9        1.53        1.15      1.32 o 
  -6   4   9       49.89       58.35      2.74 o 
  -5   4   9        0.02        0.29      0.66 o 
  -4   4   9       21.23       21.29      1.43 o 
  -3   4   9      440.63      418.37      5.74 o 
  -2   4   9     1157.26     1115.35     11.28 o 
  -1   4   9       43.58       46.46      1.21 o 
   0   4   9        4.05        3.70      0.41 o 
   1   4   9       26.42       25.00      0.88 o 
   2   4   9       10.49       11.27      0.81 o 
   3   4   9       23.60       25.31      1.33 o 
   4   4   9      316.57      320.09      5.93 o 
   5   4   9        0.21        0.95      0.74 o 
  -6   5   9        0.16        0.15      0.97 o 
  -5   5   9        0.33       -0.64      0.73 o 
  -4   5   9        5.31        5.00      1.28 o 
  -3   5   9      609.64      596.89      7.47 o 
  -2   5   9       72.22       70.86      1.93 o 
  -1   5   9        4.88        4.33      0.45 o 
   0   5   9       39.69       38.90      1.05 o 
   1   5   9       69.00       69.45      1.59 o 
   2   5   9        0.96        1.46      0.46 o 
   3   5   9       18.94       18.29      1.43 o 
   4   5   9      120.35      129.36      2.95 o 
   5   5   9        0.60        1.32      0.79 o 
  -6   6   9        0.26       -1.20      1.20 o 
  -5   6   9       10.03       12.87      2.23 o 
  -4   6   9       28.65       30.11      1.93 o 
  -3   6   9       18.90       18.54      3.14 o 
  -2   6   9        1.11        0.79      0.44 o 
  -1   6   9       29.01       30.71      1.00 o 
   0   6   9        6.43        4.52      0.71 o 
   1   6   9        3.57        2.52      0.45 o 
   2   6   9        0.31        0.04      0.36 o 
   3   6   9       73.32       76.55      2.90 o 
   4   6   9        0.01        0.78      0.71 o 
   5   6   9        0.12        0.10      0.92 o 
  -6   7   9       10.29       12.10      2.51 o 
  -5   7   9        0.06        0.24      1.14 o 
  -4   7   9        1.64        1.47      1.14 o 
  -3   7   9      113.63      108.31      5.25 o 
  -2   7   9      203.03      195.86      3.60 o 
  -1   7   9        8.88        5.68      0.62 o 
   0   7   9        0.07        0.14      0.29 o 
   1   7   9       17.65       19.01      1.21 o 
   2   7   9      103.29      104.87      2.32 o 
   3   7   9       46.39       46.31      1.75 o 
   4   7   9        4.23        3.33      1.09 o 
   5   7   9       23.92       26.53      3.78 o 
  -5   8   9        6.83        8.60      2.10 o 
  -4   8   9        0.06       -0.07      0.77 o 
  -3   8   9      138.29      142.96      3.78 o 
  -2   8   9        0.72        0.44      0.48 o 
  -1   8   9      136.17      123.20      3.19 o 
   0   8   9        8.99        3.32      0.58 o 
   1   8   9       78.49       86.80      2.30 o 
   2   8   9       72.98       72.01      2.01 o 
   3   8   9        1.54        0.98      0.65 o 
   4   8   9       10.20       11.38      1.48 o 
   5   8   9        0.33        1.83      2.05 o 
  -5   9   9        0.56        2.97      1.69 o 
  -4   9   9      163.43      195.52      7.36 o 
  -3   9   9        1.63        1.38      1.31 o 
  -2   9   9       32.92       34.15      2.77 o 
  -1   9   9       12.32       15.00      1.69 o 
   0   9   9       95.93       93.45      2.39 o 
   1   9   9        0.74        1.95      0.59 o 
   2   9   9        6.42        6.01      0.83 o 
   3   9   9        0.08        0.53      0.67 o 
   4   9   9        4.95        3.64      1.13 o 
  -4  10   9        4.75        4.71      1.38 o 
  -3  10   9        0.87        2.18      1.00 o 
  -2  10   9       46.76       47.60      4.23 o 
  -1  10   9        4.72        2.18      0.96 o 
   0  10   9        8.45        9.73      1.13 o 
   1  10   9       22.89       22.91      1.48 o 
   2  10   9      110.18      118.01      3.09 o 
   3  10   9       21.65       19.49      1.64 o 
   4  10   9        0.87        1.08      0.98 o 
  -4  11   9       57.78       70.18      4.91 o 
  -3  11   9        0.52        2.21      1.62 o 
  -2  11   9        3.36        5.62      1.40 o 
  -1  11   9        0.70        0.25      0.83 o 
   0  11   9       10.50        9.91      1.85 o 
   1  11   9        0.00        0.42      0.63 o 
   2  11   9        3.83        3.98      1.05 o 
   3  11   9       28.04       28.08      1.96 o 
  -3  12   9       59.89       73.90      6.24 o 
  -2  12   9       10.56       10.01      1.88 o 
  -1  12   9        7.10        7.25      1.59 o 
   0  12   9        5.74        3.66      0.96 o 
   1  12   9        0.15        0.00      0.77 o 
   2  12   9        7.25        7.09      1.33 o 
   3  12   9       91.12      113.59      8.20 o 
  -2  13   9        4.20        4.86      1.60 o 
  -1  13   9        3.12        2.17      1.28 o 
   0  13   9        3.39        3.50      3.60 o 
   1  13   9        6.93        7.98      1.37 o 
   2  13   9       30.82       34.60      5.86 o 
  -6   0  10        0.34        0.27      1.13 o 
  -4   0  10      165.55      125.61      4.50 o 
  -2   0  10        1.31        5.90      1.48 o 
   0   0  10      134.16      140.48      2.76 o 
   2   0  10       24.29       29.11      3.26 o 
   4   0  10      170.80      179.03      5.51 o 
   6   0  10       25.08       24.09      3.70 o 
  -6   1  10       14.02       12.98      1.54 o 
  -5   1  10        2.06        1.68      0.71 o 
  -4   1  10      172.76      137.90      3.35 o 
  -3   1  10       45.02       31.81      1.80 o 
  -2   1  10       80.65       82.36      2.39 o 
  -1   1  10       34.34       34.28      0.81 o 
   0   1  10      264.18      287.16      3.09 o 
   1   1  10        4.28        3.52      0.62 o 
   2   1  10        1.01        1.05      0.29 o 
   3   1  10      141.47      135.94      2.36 o 
   4   1  10       35.72       33.40      1.74 o 
   5   1  10        3.97        2.65      0.96 o 
  -6   2  10      109.05      132.65      8.19 o 
  -5   2  10        3.74        2.75      0.95 o 
  -4   2  10       47.70       41.16      2.24 o 
  -3   2  10       93.01       84.11      2.76 o 
  -2   2  10      153.13      140.90      3.18 o 
  -1   2  10        8.61        8.96      0.47 o 
   0   2  10       31.96       36.44      1.37 o 
   1   2  10        4.49        5.06      0.51 o 
   2   2  10       56.29       58.35      1.86 o 
   3   2  10        0.13       -0.18      0.33 o 
   4   2  10       92.17       92.30      2.38 o 
   5   2  10       15.25       14.13      2.75 o 
  -6   3  10        7.09        7.67      2.01 o 
  -5   3  10       11.47       11.72      2.78 o 
  -4   3  10       36.24       28.40      2.56 o 
  -3   3  10       10.54        7.27      1.06 o 
  -2   3  10      150.33      144.80      3.00 o 
  -1   3  10      103.84      101.55      1.63 o 
   0   3  10        6.23        4.87      0.52 o 
   1   3  10       88.70       89.02      1.56 o 
   2   3  10      211.44      215.83      2.84 o 
   3   3  10       30.01       29.27      1.60 o 
   4   3  10        1.30        1.32      0.57 o 
   5   3  10        1.78        1.17      0.99 o 
  -6   4  10        6.61        5.08      1.38 o 
  -5   4  10        1.47        1.98      0.97 o 
  -4   4  10       10.32        8.76      1.23 o 
  -3   4  10      122.29      119.50      6.33 o 
  -2   4  10       48.72       42.47      1.48 o 
  -1   4  10       14.28       13.46      0.69 o 
   0   4  10       76.01       77.34      1.68 o 
   1   4  10        3.05        2.94      0.40 o 
   2   4  10        4.65        5.12      0.67 o 
   3   4  10       12.42       11.05      0.97 o 
   4   4  10        4.72        2.07      0.68 o 
   5   4  10       16.58       17.19      1.62 o 
  -6   5  10        4.31        3.02      1.53 o 
  -5   5  10        1.81        0.06      0.75 o 
  -4   5  10        4.38        3.92      0.97 o 
  -3   5  10       32.50       28.20      1.59 o 
  -2   5  10      109.12      110.02      2.49 o 
  -1   5  10       84.14       86.08      1.63 o 
   0   5  10        1.83        2.10      0.37 o 
   1   5  10       32.92       33.37      1.24 o 
   2   5  10       31.26       29.69      1.38 o 
   3   5  10       14.57       16.33      1.74 o 
   4   5  10      320.59      324.91      4.99 o 
   5   5  10        1.69        1.43      0.88 o 
  -6   6  10       40.12       35.98      3.85 o 
  -5   6  10        8.97        3.64      2.14 o 
  -4   6  10       15.96       13.88      2.18 o 
  -3   6  10       18.53       19.52      1.31 o 
  -2   6  10     2209.75     2170.21     23.68 o 
  -1   6  10       28.93       29.90      1.16 o 
   0   6  10        1.19        0.28      0.31 o 
   1   6  10        7.24        7.61      0.70 o 
   2   6  10        0.17        0.35      0.37 o 
   3   6  10        2.23        1.61      0.65 o 
   4   6  10       14.74       14.75      1.44 o 
   5   6  10        3.59        1.77      0.98 o 
  -5   7  10        5.00        6.77      2.99 o 
  -4   7  10       25.38       24.84      1.95 o 
  -3   7  10        8.53        7.13      1.34 o 
  -2   7  10        0.72        0.77      0.49 o 
  -1   7  10       50.81       48.69      1.92 o 
   0   7  10       25.46       17.22      1.40 o 
   1   7  10        9.57        8.20      0.75 o 
   2   7  10        0.87        0.59      0.43 o 
   3   7  10       26.34       25.79      2.11 o 
   4   7  10      132.15      132.73      3.52 o 
   5   7  10        2.88        2.52      1.30 o 
  -5   8  10        0.20        0.98      1.39 o 
  -4   8  10       18.06       20.95      2.59 o 
  -3   8  10       74.26       76.91      2.46 o 
  -2   8  10        2.76        2.62      0.77 o 
  -1   8  10      102.00       92.52      3.53 o 
   0   8  10       75.09       60.30      1.86 o 
   1   8  10        4.28        2.72      0.55 o 
   2   8  10       64.08       65.21      2.10 o 
   3   8  10        5.23        4.81      0.90 o 
   4   8  10        2.34        1.88      0.83 o 
  -5   9  10        7.55        3.56      1.77 o 
  -4   9  10       28.72       36.70      3.30 o 
  -3   9  10       22.64       24.80      1.97 o 
  -2   9  10       30.33       27.62      2.15 o 
  -1   9  10       15.13       12.33      1.59 o 
   0   9  10       15.64       13.18      1.42 o 
   1   9  10        0.46        1.06      0.53 o 
   2   9  10       20.71       20.63      1.47 o 
   3   9  10       10.20        8.53      1.46 o 
   4   9  10        1.10        0.83      0.88 o 
  -4  10  10        0.06        1.03      1.02 o 
  -3  10  10        1.53        1.93      1.20 o 
  -2  10  10        2.09       -0.08      1.32 o 
  -1  10  10       55.25       56.83      3.88 o 
   0  10  10        2.85        2.67      0.78 o 
   1  10  10        0.42        0.71      0.57 o 
   2  10  10       27.92       30.61      2.06 o 
   3  10  10        0.14        0.94      0.82 o 
  -4  11  10       24.68       36.80      3.42 o 
  -3  11  10        1.00        0.26      1.52 o 
  -2  11  10       14.08       13.04      1.89 o 
  -1  11  10        0.01       -0.13      0.68 o 
   0  11  10       36.33       38.84      2.07 o 
   1  11  10       11.29       12.29      1.49 o 
   2  11  10       25.07       31.08      2.20 o 
   3  11  10       81.23       88.22      3.48 o 
  -3  12  10        0.17        0.56      1.89 o 
  -2  12  10      113.44      126.69      5.07 o 
  -1  12  10       57.44       60.96      5.74 o 
   0  12  10       10.94        8.47      1.47 o 
   1  12  10        0.60        0.63      0.82 o 
   2  12  10        0.90        0.40      0.91 o 
  -2  13  10        4.60        6.80      2.59 o 
  -1  13  10        0.37        0.66      1.21 o 
   0  13  10        0.94       -0.26      1.05 o 
   1  13  10        0.51        0.66      0.94 o 
  -5   0  11       42.73       46.54      3.43 o 
  -3   0  11      511.23      437.10      8.74 o 
  -1   0  11       27.22       28.13      1.36 o 
   1   0  11       39.59       45.84      1.75 o 
   3   0  11       58.74       56.40      2.42 o 
   5   0  11       41.93       50.97      3.86 o 
  -6   1  11      110.61      122.25      4.44 o 
  -5   1  11       12.15       10.24      1.29 o 
  -4   1  11       11.63        3.58      0.78 o 
  -3   1  11        2.10        1.89      0.71 o 
  -2   1  11       19.14       14.08      1.45 o 
  -1   1  11        1.37        0.93      0.26 o 
   0   1  11       29.76       35.07      0.98 o 
   1   1  11        7.58        7.30      0.58 o 
   2   1  11       13.85       11.77      0.77 o 
   3   1  11      310.90      308.50      3.86 o 
   4   1  11       62.93       66.28      3.78 o 
   5   1  11        0.34        0.54      0.81 o 
  -6   2  11       10.22       10.18      1.75 o 
  -5   2  11        6.32        3.86      1.07 o 
  -4   2  11        2.57        2.51      0.86 o 
  -3   2  11      226.23      189.48      4.32 o 
  -2   2  11       35.65       29.17      1.58 o 
  -1   2  11      153.49      148.25      2.23 o 
   0   2  11      159.36      166.59      5.67 o 
   1   2  11       27.56       25.63      0.94 o 
   2   2  11       14.19       14.84      0.89 o 
   3   2  11       73.94       73.50      1.98 o 
   4   2  11       72.78       77.74      2.51 o 
   5   2  11       38.66       43.65      2.91 o 
  -6   3  11       11.72       13.32      1.88 o 
  -5   3  11        0.35        2.15      0.97 o 
  -4   3  11       16.33       14.89      1.72 o 
  -3   3  11       41.43       32.19      1.88 o 
  -2   3  11      912.63      844.18      9.04 o 
  -1   3  11       87.65       88.17      2.04 o 
   0   3  11      121.13      124.42      5.00 o 
   1   3  11       22.50       21.89      0.91 o 
   2   3  11       25.31       25.17      1.01 o 
   3   3  11        9.70        8.92      1.01 o 
   4   3  11      106.36      109.47      3.03 o 
   5   3  11        4.09        5.35      1.28 o 
  -6   4  11       27.66       30.60      4.13 o 
  -5   4  11        3.50        3.63      1.09 o 
  -4   4  11        3.00        2.04      0.85 o 
  -3   4  11        0.14        0.32      0.58 o 
  -2   4  11     1698.72     1638.28     15.74 o 
  -1   4  11      251.42      253.42      3.45 o 
   0   4  11        2.64        1.62      0.39 o 
   1   4  11        3.41        5.08      0.52 o 
   2   4  11        9.01        8.46      0.79 o 
   3   4  11        7.43        7.82      0.87 o 
   4   4  11        2.63        2.44      0.76 o 
   5   4  11       12.28       12.57      1.45 o 
  -6   5  11       28.65       30.80      6.65 o 
  -5   5  11       18.64       25.52      2.60 o 
  -4   5  11       16.00       17.49      1.69 o 
  -3   5  11       25.48       25.89      1.78 o 
  -2   5  11      106.37       98.17      2.40 o 
  -1   5  11       77.97       78.04      3.41 o 
   0   5  11       40.38       36.89      1.60 o 
   1   5  11        4.59        4.28      0.56 o 
   2   5  11        0.08        0.32      0.42 o 
   3   5  11       19.78       19.50      1.38 o 
   4   5  11      128.20      138.98      3.30 o 
   5   5  11       10.28        9.54      1.34 o 
  -6   6  11        7.06       13.10      2.55 o 
  -5   6  11        0.33        0.66      0.88 o 
  -4   6  11        0.23        0.85      0.76 o 
  -3   6  11        0.33        0.15      0.50 o 
  -2   6  11       69.53       70.21      2.08 o 
  -1   6  11      146.61      140.52      3.28 o 
   0   6  11       25.63       20.16      1.11 o 
   1   6  11       24.30       17.40      1.25 o 
   2   6  11        5.12        5.69      0.72 o 
   3   6  11        0.71        1.31      0.63 o 
   4   6  11        2.24        3.47      0.93 o 
   5   6  11       92.80       93.80      4.10 o 
  -5   7  11        1.25        1.58      1.35 o 
  -4   7  11       15.22       16.09      2.90 o 
  -3   7  11       28.39       31.06      1.76 o 
  -2   7  11        6.15        7.60      0.89 o 
  -1   7  11        0.76        0.43      0.50 o 
   0   7  11        0.34        0.63      0.38 o 
   1   7  11        9.53        9.52      0.83 o 
   2   7  11       91.29       99.01      2.36 o 
   3   7  11        9.40        8.19      1.09 o 
   4   7  11        1.00        1.19      0.83 o 
  -5   8  11        0.11       -0.63      1.30 o 
  -4   8  11       33.13       37.50      3.27 o 
  -3   8  11      122.16      124.24      3.72 o 
  -2   8  11       52.11       49.71      2.15 o 
  -1   8  11      187.72      179.08      8.74 o 
   0   8  11        1.84        2.12      0.59 o 
   1   8  11       18.68       16.71      1.21 o 
   2   8  11       26.39       27.86      1.53 o 
   3   8  11        0.57        0.81      0.69 o 
   4   8  11        1.80        1.55      0.92 o 
  -5   9  11        0.25        1.66      1.59 o 
  -4   9  11        8.53        9.98      2.05 o 
  -3   9  11       13.80       10.06      1.42 o 
  -2   9  11       10.92        8.47      1.42 o 
  -1   9  11        3.77        2.48      0.95 o 
   0   9  11      122.91      110.01      3.00 o 
   1   9  11        1.71        1.69      0.63 o 
   2   9  11       12.40       12.44      1.23 o 
   3   9  11       46.47       48.82      2.31 o 
   4   9  11        8.56        9.75      1.57 o 
  -4  10  11       15.78       18.87      2.74 o 
  -3  10  11        8.37       11.47      2.70 o 
  -2  10  11        5.11        3.95      1.21 o 
  -1  10  11       31.77       40.01      2.26 o 
   0  10  11        3.86        1.73      0.80 o 
   1  10  11        4.00        4.34      0.86 o 
   2  10  11        8.71        8.41      1.24 o 
   3  10  11        7.99        7.48      1.23 o 
  -3  11  11        0.78        4.95      2.15 o 
  -2  11  11       17.91       17.75      3.21 o 
  -1  11  11        2.40        2.51      0.92 o 
   0  11  11       51.04       47.32      2.66 o 
   1  11  11       12.99       11.14      1.40 o 
   2  11  11        5.44        3.86      1.06 o 
   3  11  11       17.32       14.75      1.82 o 
  -3  12  11        0.19       -0.96      1.72 o 
  -2  12  11       12.59       14.35      3.79 o 
  -1  12  11        9.38        8.66      1.78 o 
   0  12  11        4.81        4.48      1.26 o 
   1  12  11        4.15        4.03      1.09 o 
   2  12  11        1.34        1.07      0.99 o 
  -1  13  11       56.19       61.84      8.91 o 
   0  13  11        1.55        1.39      1.27 o 
  -6   0  12       19.12       24.82      2.93 o 
  -4   0  12        2.81        1.75      0.94 o 
  -2   0  12      435.32      363.39     10.53 o 
   0   0  12       30.77       33.30      1.44 o 
   2   0  12       43.21       42.19      1.83 o 
   4   0  12       56.80       55.65      2.85 o 
  -6   1  12        9.68        9.39      1.62 o 
  -5   1  12       10.47       13.71      1.68 o 
  -4   1  12        0.03       -0.57      0.61 o 
  -3   1  12      207.24      156.73      3.94 o 
  -2   1  12       36.02       33.25      2.15 o 
  -1   1  12      308.35      300.57      4.21 o 
   0   1  12      436.70      438.44      4.40 o 
   1   1  12      101.99      107.11      1.94 o 
   2   1  12        5.61        4.65      0.58 o 
   3   1  12       24.94       26.09      1.42 o 
   4   1  12        0.10       -0.02      0.61 o 
   5   1  12        6.31        6.22      1.67 o 
  -6   2  12        5.85        8.85      1.63 o 
  -5   2  12        9.55        8.05      1.38 o 
  -4   2  12       10.32       14.51      1.79 o 
  -3   2  12      147.40      118.68      3.39 o 
  -2   2  12        2.14        4.42      0.81 o 
  -1   2  12      490.54      485.17      6.00 o 
   0   2  12       22.52       19.49      1.02 o 
   1   2  12       14.03       16.67      0.84 o 
   2   2  12        0.41        0.14      0.32 o 
   3   2  12        7.85        7.39      1.21 o 
   4   2  12        3.32        4.43      0.91 o 
   5   2  12        8.73        8.52      1.43 o 
  -6   3  12       22.77       23.32      2.39 o 
  -5   3  12      112.92      125.36      4.80 o 
  -4   3  12        4.69        1.83      0.83 o 
  -3   3  12       11.97        9.25      2.20 o 
  -2   3  12       16.43       12.86      1.62 o 
  -1   3  12      397.30      389.14      7.26 o 
   0   3  12       34.24       36.62      1.65 o 
   1   3  12       59.22       54.14      1.51 o 
   2   3  12        3.13        2.91      0.54 o 
   3   3  12       17.01       16.92      1.16 o 
   4   3  12       24.05       27.98      1.79 o 
   5   3  12        1.20        1.29      1.04 o 
  -6   4  12       33.57       35.75      2.96 o 
  -5   4  12       68.99       82.33      4.75 o 
  -4   4  12       12.91       12.16      2.14 o 
  -3   4  12        0.27        0.00      0.72 o 
  -2   4  12       74.21       67.72      1.92 o 
  -1   4  12      400.85      404.18      5.48 o 
   0   4  12        2.38        1.18      0.38 o 
   1   4  12       33.87       31.79      1.23 o 
   2   4  12        0.46        0.07      0.38 o 
   3   4  12       24.25       23.48      1.37 o 
   4   4  12       43.49       38.78      1.87 o 
   5   4  12      260.51      294.29      6.37 o 
  -6   5  12        0.09        0.49      1.42 o 
  -5   5  12        8.69        6.72      1.56 o 
  -4   5  12        6.50        7.49      1.28 o 
  -3   5  12        0.14        0.77      0.67 o 
  -2   5  12      325.16      336.55      5.82 o 
  -1   5  12      533.68      527.10      7.41 o 
   0   5  12        5.06        4.37      0.58 o 
   1   5  12        2.95        3.48      0.60 o 
   2   5  12        2.70        3.33      0.64 o 
   3   5  12       46.92       47.20      2.01 o 
   4   5  12       15.47       13.30      1.40 o 
   5   5  12        1.83        1.56      1.26 o 
  -5   6  12       11.56       11.52      1.67 o 
  -4   6  12        9.37        9.24      1.38 o 
  -3   6  12        0.86        1.74      0.75 o 
  -2   6  12        9.27        8.42      0.90 o 
  -1   6  12      173.78      171.60      5.19 o 
   0   6  12       63.87       57.33      2.19 o 
   1   6  12        2.04        2.26      0.50 o 
   2   6  12       48.13       52.18      2.32 o 
   3   6  12        2.66        1.49      0.70 o 
   4   6  12        1.67        0.54      0.80 o 
  -5   7  12        8.26        8.71      2.05 o 
  -4   7  12        5.94        7.20      1.37 o 
  -3   7  12        2.15        0.92      0.79 o 
  -2   7  12       29.10       28.39      1.76 o 
  -1   7  12        6.98        4.31      1.02 o 
   0   7  12        0.75        0.67      0.45 o 
   1   7  12       32.83       26.57      1.26 o 
   2   7  12        2.87        2.94      0.63 o 
   3   7  12       20.37       19.45      1.52 o 
   4   7  12        0.00        0.89      0.81 o 
  -5   8  12       13.91       11.56      2.63 o 
  -4   8  12        0.68        0.79      1.25 o 
  -3   8  12       40.76       45.90      2.07 o 
  -2   8  12        2.28        2.61      0.80 o 
  -1   8  12      137.60      136.44      4.56 o 
   0   8  12        0.43        0.28      0.55 o 
   1   8  12       21.39       22.32      1.41 o 
   2   8  12        1.72        0.33      0.57 o 
   3   8  12       34.41       32.02      1.93 o 
   4   8  12        5.64        5.43      1.17 o 
  -4   9  12        0.03       -1.12      1.12 o 
  -3   9  12       74.77       91.32      3.27 o 
  -2   9  12       23.08       16.93      1.89 o 
  -1   9  12        1.23        1.92      0.92 o 
   0   9  12       18.29       20.72      1.76 o 
   1   9  12       25.37       21.23      1.46 o 
   2   9  12        0.79        0.80      0.74 o 
   3   9  12      139.38      151.24      3.83 o 
  -4  10  12        1.22        0.42      1.44 o 
  -3  10  12      116.22      132.79      7.29 o 
  -2  10  12       17.77       16.64      2.54 o 
  -1  10  12       28.47       25.07      1.92 o 
   0  10  12        0.23        0.15      0.70 o 
   1  10  12       11.15       10.59      1.45 o 
   2  10  12        0.34        0.51      0.76 o 
   3  10  12        0.14       -0.79      0.79 o 
  -3  11  12       40.31       48.21      4.91 o 
  -2  11  12        2.22        3.56      1.98 o 
  -1  11  12       38.03       41.23      2.68 o 
   0  11  12        2.00        1.29      0.91 o 
   1  11  12        0.00        0.05      0.75 o 
   2  11  12        2.65        2.00      0.99 o 
  -2  12  12        3.06        2.33      1.31 o 
  -1  12  12       39.66       51.55      3.58 o 
   0  12  12        9.80        7.62      1.45 o 
   1  12  12        0.00        0.50      0.98 o 
  -5   0  13       64.95       62.61      3.64 o 
  -3   0  13       38.47       23.09      3.06 o 
  -1   0  13       67.56       61.83      3.69 o 
   1   0  13        9.25       10.82      1.59 o 
   3   0  13        9.00        6.64      1.15 o 
   5   0  13        3.11        3.56      1.89 o 
  -6   1  13        7.14        6.89      1.55 o 
  -5   1  13        0.67        0.60      0.88 o 
  -4   1  13       19.22       24.77      2.60 o 
  -3   1  13      151.61      106.69      4.00 o 
  -2   1  13       30.12       26.50      2.01 o 
  -1   1  13       28.79       27.38      1.20 o 
   0   1  13        4.05        5.50      0.53 o 
   1   1  13       20.95       21.31      1.47 o 
   2   1  13        0.06        0.30      0.31 o 
   3   1  13       45.83       47.07      1.76 o 
   4   1  13        2.58        2.06      0.81 o 
   5   1  13       30.61       27.33      2.27 o 
  -6   2  13        6.93        4.61      1.34 o 
  -5   2  13        0.63        0.90      0.90 o 
  -4   2  13        7.46        8.47      1.26 o 
  -3   2  13        1.67        1.51      0.88 o 
  -2   2  13        6.97        5.77      1.17 o 
  -1   2  13      937.27      917.59      9.96 o 
   0   2  13       58.47       57.46      1.51 o 
   1   2  13       70.94       69.54      1.78 o 
   2   2  13        0.15        0.21      0.36 o 
   3   2  13        0.75        1.04      0.59 o 
   4   2  13       33.10       35.11      4.17 o 
   5   2  13        2.09        2.32      1.13 o 
  -6   3  13        7.14       11.05      2.33 o 
  -5   3  13       58.36       64.49      3.40 o 
  -4   3  13        0.07        0.06      0.70 o 
  -3   3  13        9.17        8.24      1.26 o 
  -2   3  13       28.21       27.39      1.68 o 
  -1   3  13        5.07        3.32      0.67 o 
   0   3  13       11.05        9.85      1.19 o 
   1   3  13      111.26      114.44      2.33 o 
   2   3  13       39.42       42.88      1.66 o 
   3   3  13        1.41        0.36      0.50 o 
   4   3  13       35.19       36.47      2.02 o 
   5   3  13        0.86        1.99      1.36 o 
  -6   4  13        0.23        0.86      1.13 o 
  -5   4  13        0.74        2.09      1.03 o 
  -4   4  13        0.01        0.94      0.77 o 
  -3   4  13        1.71        1.75      0.75 o 
  -2   4  13       38.67       36.48      1.81 o 
  -1   4  13       53.33       53.40      2.12 o 
   0   4  13       83.17       82.54      2.12 o 
   1   4  13        1.45        0.74      0.46 o 
   2   4  13        3.36        3.28      0.64 o 
   3   4  13       30.43       27.90      1.49 o 
   4   4  13       20.08       19.64      1.46 o 
   5   4  13        4.36        4.45      1.52 o 
  -5   5  13       26.45       33.59      2.97 o 
  -4   5  13       15.13       11.34      1.51 o 
  -3   5  13       23.28       20.60      1.69 o 
  -2   5  13        2.94        2.55      0.60 o 
  -1   5  13      348.71      345.86      5.81 o 
   0   5  13        0.12       -0.07      0.35 o 
   1   5  13        5.05        5.75      0.75 o 
   2   5  13        0.02       -0.16      0.44 o 
   3   5  13        4.14        3.62      0.80 o 
   4   5  13        7.15        9.46      1.40 o 
  -5   6  13      187.96      218.29      5.87 o 
  -4   6  13        0.42        1.49      0.88 o 
  -3   6  13       16.87       15.60      1.58 o 
  -2   6  13       16.28       13.26      1.11 o 
  -1   6  13      548.79      558.67      8.18 o 
   0   6  13        0.40        0.31      0.56 o 
   1   6  13        7.86        7.82      0.80 o 
   2   6  13        0.54        0.91      0.49 o 
   3   6  13       25.69       24.79      1.65 o 
   4   6  13        0.95        0.99      0.84 o 
  -5   7  13        2.27        1.26      1.35 o 
  -4   7  13        0.14        0.64      0.89 o 
  -3   7  13       44.33       50.72      4.29 o 
  -2   7  13       27.85       26.98      1.74 o 
  -1   7  13      374.33      384.54      8.21 o 
   0   7  13      188.98      178.92      3.84 o 
   1   7  13       20.94       16.05      1.37 o 
   2   7  13        1.84        2.01      0.70 o 
   3   7  13       21.35       21.42      1.63 o 
   4   7  13       31.84       39.84      2.31 o 
  -5   8  13        8.88        6.82      2.03 o 
  -4   8  13        0.08       -0.36      1.15 o 
  -3   8  13        0.00        0.99      0.81 o 
  -2   8  13       23.90       25.07      2.80 o 
  -1   8  13        0.69        0.99      0.75 o 
   0   8  13       18.77       14.85      2.81 o 
   1   8  13        8.58        5.49      0.87 o 
   2   8  13        0.26       -0.26      0.60 o 
   3   8  13       13.08       14.39      1.49 o 
   4   8  13        3.06        1.54      1.23 o 
  -4   9  13        3.71        4.09      1.70 o 
  -3   9  13       11.82       15.36      2.70 o 
  -2   9  13      178.28      191.64      5.81 o 
  -1   9  13        5.27        2.59      1.12 o 
   0   9  13        1.91        1.17      0.69 o 
   1   9  13       12.34        9.17      1.14 o 
   2   9  13        3.52        3.69      0.94 o 
   3   9  13        4.74        1.96      1.06 o 
  -2  10  13        2.36        1.36      1.07 o 
  -1  10  13        2.91        2.02      0.89 o 
   0  10  13        5.32        6.92      1.27 o 
   1  10  13        1.09        2.47      0.87 o 
   2  10  13        0.48        0.37      0.80 o 
   3  10  13        0.00        1.08      1.02 o 
  -3  11  13       18.62       34.84      4.34 o 
  -2  11  13        0.25       -0.73      1.34 o 
  -1  11  13       44.76       57.25      4.79 o 
   0  11  13       89.40      108.28      3.96 o 
   1  11  13       19.56       18.21      2.05 o 
   2  11  13        2.16        3.80      1.24 o 
  -2  12  13       10.45       14.34      2.24 o 
  -1  12  13        0.91        2.01      1.27 o 
   0  12  13        2.72        0.89      1.00 o 
   1  12  13        2.73        1.90      1.08 o 
  -6   0  14      147.61      163.39      9.11 o 
  -4   0  14       14.82        9.27      2.45 o 
  -2   0  14      569.94      500.56     13.72 o 
   0   0  14      766.31      766.95      9.78 o 
   2   0  14       23.95       26.37      2.29 o 
   4   0  14      115.01      113.42      5.27 o 
  -6   1  14        0.92        0.13      1.00 o 
  -5   1  14       13.12       15.71      1.84 o 
  -4   1  14        3.72        2.47      0.91 o 
  -3   1  14        2.86        1.87      1.08 o 
  -2   1  14      216.07      184.31      5.18 o 
  -1   1  14       34.30       31.29      2.10 o 
   0   1  14       20.45       20.76      0.93 o 
   1   1  14       81.75       73.89      2.08 o 
   2   1  14        0.42        0.22      0.36 o 
   3   1  14       21.70       21.49      1.47 o 
   4   1  14       11.64       10.01      1.29 o 
   5   1  14        0.34        1.48      1.07 o 
  -6   2  14       42.18       52.30      3.32 o 
  -5   2  14       22.70       24.47      2.21 o 
  -4   2  14       36.03       40.91      2.44 o 
  -3   2  14        0.04        0.55      0.80 o 
  -2   2  14       30.81       28.77      2.23 o 
  -1   2  14      105.24       99.52      3.53 o 
   0   2  14      116.79      119.04      2.72 o 
   1   2  14       25.33       23.47      1.07 o 
   2   2  14        0.14        0.04      0.39 o 
   3   2  14        0.52        0.09      0.68 o 
   4   2  14       19.87       20.14      3.27 o 
   5   2  14       16.18       17.08      2.03 o 
  -6   3  14       22.57       26.35      2.72 o 
  -5   3  14       24.75       25.81      2.31 o 
  -4   3  14        7.34        6.50      1.23 o 
  -3   3  14       41.43       43.60      2.24 o 
  -2   3  14      158.56      137.84      4.46 o 
  -1   3  14       84.78       82.97      4.52 o 
   0   3  14      293.44      298.02      4.65 o 
   1   3  14       54.55       58.86      1.71 o 
   2   3  14       13.15       11.73      1.04 o 
   3   3  14        0.03        0.37      0.60 o 
   4   3  14        7.77        5.56      1.26 o 
  -5   4  14       48.51       60.94      3.19 o 
  -4   4  14       37.17       44.74      3.93 o 
  -3   4  14        6.35        3.22      0.90 o 
  -2   4  14       10.41       10.04      1.47 o 
  -1   4  14      659.68      673.76      9.24 o 
   0   4  14       48.50       50.94      1.78 o 
   1   4  14       12.65       13.16      1.37 o 
   2   4  14        3.30        1.65      0.60 o 
   3   4  14        0.14        0.49      0.55 o 
   4   4  14        9.41        9.50      1.31 o 
  -5   5  14       24.16       22.01      2.20 o 
  -4   5  14       44.27       52.92      3.33 o 
  -3   5  14       18.77       19.72      1.74 o 
  -2   5  14       26.58       24.16      1.75 o 
  -1   5  14       63.43       62.05      2.30 o 
   0   5  14       48.36       46.02      3.71 o 
   1   5  14       28.98       26.01      1.38 o 
   2   5  14       21.07       18.75      1.39 o 
   3   5  14       24.64       26.00      2.22 o 
   4   5  14        0.32        0.94      0.85 o 
  -5   6  14        4.85        3.88      1.29 o 
  -4   6  14        6.61        6.38      1.28 o 
  -3   6  14        0.86        0.39      0.76 o 
  -2   6  14        2.60        2.09      0.72 o 
  -1   6  14        0.47        1.06      0.57 o 
   0   6  14       19.18       20.51      2.76 o 
   1   6  14        7.06        6.07      0.84 o 
   2   6  14       15.06       13.99      1.20 o 
   3   6  14        6.04        6.89      1.08 o 
   4   6  14       34.40       37.70      2.88 o 
  -5   7  14       85.72       95.73      6.86 o 
  -4   7  14       17.56       22.12      3.48 o 
  -3   7  14        0.77        0.33      0.77 o 
  -2   7  14       41.84       44.00      2.14 o 
  -1   7  14      112.35      122.27      4.31 o 
   0   7  14        1.84        1.79      0.71 o 
   1   7  14        0.65        0.71      0.54 o 
   2   7  14        4.37        4.59      0.88 o 
   3   7  14        5.54        6.19      1.16 o 
   4   7  14        9.69       11.85      1.52 o 
  -4   8  14       10.81        6.97      1.42 o 
  -3   8  14        0.00        0.52      1.07 o 
  -1   8  14       60.01       63.39      3.22 o 
   0   8  14       94.50       93.87      3.32 o 
   1   8  14        9.86        7.69      1.00 o 
   2   8  14       13.81       13.45      1.50 o 
   3   8  14        9.54        8.66      1.30 o 
  -4   9  14        1.73        1.43      1.47 o 
  -3   9  14       23.06       31.90      3.69 o 
  -2   9  14        1.03        0.19      1.44 o 
  -1   9  14        2.34        5.23      1.33 o 
   0   9  14       16.16       10.57      1.44 o 
   1   9  14        0.31        1.26      0.85 o 
   2   9  14        0.01       -0.04      0.77 o 
   3   9  14        9.87       11.04      1.76 o 
  -2  10  14        0.10        0.13      1.01 o 
  -1  10  14       15.18       15.87      1.87 o 
   0  10  14        0.49        0.99      0.86 o 
   1  10  14       28.79       26.77      3.64 o 
   2  10  14        5.23        3.58      1.15 o 
  -2  11  14        1.17        1.50      1.69 o 
  -1  11  14       87.33       95.98      3.72 o 
   0  11  14       13.18       12.64      1.73 o 
   1  11  14       12.49       14.76      2.57 o 
  -1  12  14       38.65       32.96      4.43 o 
   0  12  14      102.77      117.50      5.42 o 
  -5   0  15        8.11        6.61      2.42 o 
  -3   0  15       12.66       14.58      2.59 o 
  -1   0  15       11.40       13.81      2.21 o 
   1   0  15      206.76      204.85      3.71 o 
   3   0  15        2.44        1.89      0.96 o 
  -5   1  15       20.57       29.05      2.91 o 
  -4   1  15        7.11        5.03      1.38 o 
  -3   1  15        1.41        0.92      0.86 o 
  -2   1  15        3.85        2.99      1.06 o 
  -1   1  15      148.94      152.50      5.18 o 
   0   1  15       94.98       93.16      2.08 o 
   1   1  15        0.88        0.99      0.38 o 
   2   1  15       13.92       12.15      0.98 o 
   3   1  15        0.74        0.29      0.59 o 
   4   1  15       21.55       21.89      1.99 o 
  -5   2  15        3.39        2.46      1.10 o 
  -4   2  15        0.11        0.29      0.76 o 
  -3   2  15        2.77        1.25      1.27 o 
  -2   2  15      235.04      198.31      5.55 o 
  -1   2  15       86.26       81.20      7.17 o 
   0   2  15      550.11      567.53      8.23 o 
   1   2  15       10.99       13.49      1.02 o 
   2   2  15       50.47       46.17      1.80 o 
   3   2  15       18.12       20.74      1.68 o 
   4   2  15       23.14       25.24      1.88 o 
  -5   3  15       33.43       40.23      3.28 o 
  -4   3  15       91.82      111.73      4.53 o 
  -3   3  15        0.01        1.05      1.08 o 
  -2   3  15        9.21        7.15      1.36 o 
  -1   3  15       43.54       39.79      2.39 o 
   0   3  15      317.78      317.66      9.16 o 
   1   3  15       12.31       12.68      1.12 o 
   2   3  15       12.62       11.39      1.28 o 
   3   3  15        1.18        0.96      0.65 o 
   4   3  15        3.67        3.51      1.16 o 
  -5   4  15       45.22       51.27      3.05 o 
  -4   4  15        8.01       10.17      2.07 o 
  -3   4  15        0.57        2.01      0.79 o 
  -2   4  15        3.57        3.96      1.19 o 
  -1   4  15        3.85        3.77      0.77 o 
   0   4  15       24.25       20.84      1.31 o 
   1   4  15       13.79       13.40      1.19 o 
   2   4  15       18.10       19.06      1.51 o 
   3   4  15        8.51        7.64      1.11 o 
   4   4  15       11.48       11.92      1.66 o 
  -5   5  15        0.30        0.77      1.05 o 
  -4   5  15      224.36      264.52      6.16 o 
  -3   5  15        5.19        4.88      1.08 o 
  -2   5  15        0.66        1.31      0.89 o 
  -1   5  15        0.93        1.81      0.69 o 
   0   5  15       47.76       46.31      2.59 o 
   1   5  15       72.41       73.72      2.22 o 
   2   5  15       19.70       16.24      1.59 o 
   3   5  15        0.31        0.55      0.74 o 
   4   5  15       10.55        7.92      1.29 o 
  -5   6  15        6.98        6.33      1.50 o 
  -4   6  15        2.48        2.15      1.05 o 
  -3   6  15       15.27       14.56      1.60 o 
  -2   6  15       20.26       22.88      2.18 o 
  -1   6  15       14.43        6.72      2.83 o 
   0   6  15      176.10      181.29      7.55 o 
   1   6  15        1.18        0.55      0.53 o 
   2   6  15       11.97        9.72      1.25 o 
   3   6  15        0.21        0.94      0.72 o 
   4   6  15        0.12       -0.26      0.88 o 
  -4   7  15       52.11       47.54      3.05 o 
  -3   7  15        0.42        0.25      0.72 o 
  -2   7  15       80.12       85.89     11.47 o 
  -1   7  15        7.20        6.96      1.35 o 
   0   7  15      173.39      167.17      4.41 o 
   1   7  15        4.85        2.87      0.79 o 
   2   7  15        8.47        7.36      1.06 o 
   3   7  15        3.93        1.88      0.89 o 
  -4   8  15        0.06       -0.31      0.97 o 
  -3   8  15        4.38        4.36      1.41 o 
  -2   8  15        7.84        9.93      2.41 o 
  -1   8  15        1.21        1.96      1.02 o 
   0   8  15        3.47        1.35      0.82 o 
   1   8  15        4.13        2.15      1.12 o 
   2   8  15        1.94        0.66      0.88 o 
   3   8  15        0.83        0.83      0.83 o 
  -3   9  15        0.04        1.98      1.69 o 
  -2   9  15        1.42        0.49      1.58 o 
  -1   9  15       14.70       18.10      2.14 o 
   0   9  15      167.36      180.11      6.18 o 
   1   9  15        0.03        0.98      0.87 o 
   2   9  15        0.57        1.25      0.91 o 
  -2  10  15       94.82      114.55      4.79 o 
  -1  10  15       13.82       12.67      2.16 o 
   0  10  15       96.13      110.53      4.00 o 
   1  10  15       27.23       32.49      2.58 o 
   2  10  15        5.19        5.27      1.32 o 
  -2  11  15       21.59       27.60      3.76 o 
  -1  11  15        3.51        2.70      1.14 o 
   0  11  15       12.12       12.42      1.91 o 
   1  11  15        0.51       -0.31      1.22 o 
  -4   0  16       15.36        9.46      2.53 o 
  -2   0  16       31.42       13.34      2.41 o 
   0   0  16       11.84       10.38      2.06 o 
   2   0  16       37.95       31.37      2.13 o 
   4   0  16       59.05       63.09      4.38 o 
  -5   1  16        7.93       10.64      1.98 o 
  -4   1  16        0.00        0.03      1.02 o 
  -3   1  16        6.67        9.92      1.63 o 
  -2   1  16        0.15        0.57      0.75 o 
  -1   1  16       82.82       79.14      3.34 o 
   0   1  16      248.03      265.04      5.12 o 
   1   1  16      260.55      269.63      3.76 o 
   2   1  16        2.92        1.95      0.59 o 
   3   1  16        2.40        2.09      0.76 o 
   4   1  16        3.48        1.90      1.00 o 
  -5   2  16        9.26        7.51      1.85 o 
  -4   2  16        7.89        8.43      1.71 o 
  -3   2  16        5.55        2.77      2.32 o 
  -2   2  16        0.00        0.95      1.29 o 
  -1   2  16       19.55       15.23      1.73 o 
   0   2  16       47.79       48.96      2.06 o 
   1   2  16        7.27        6.33      0.88 o 
   2   2  16        1.52        0.73      0.53 o 
   3   2  16        0.98        1.48      0.75 o 
   4   2  16        0.29       -0.66      0.77 o 
  -5   3  16       19.94       15.50      2.19 o 
  -4   3  16       19.03       16.08      1.78 o 
  -3   3  16       37.43       46.64      3.40 o 
  -2   3  16       13.03        7.55      1.39 o 
  -1   3  16       10.03        9.62      1.48 o 
   0   3  16      132.58      131.00      3.08 o 
   1   3  16        7.71        7.19      0.97 o 
   2   3  16       15.31       13.56      1.27 o 
   3   3  16        0.68        0.69      0.78 o 
   4   3  16        1.86        1.70      0.93 o 
  -5   4  16        0.77        0.83      1.02 o 
  -4   4  16       34.23       39.92      2.59 o 
  -3   4  16        5.59        9.31      1.70 o 
  -2   4  16        0.02       -0.26      0.75 o 
  -1   4  16      135.20      131.01      5.51 o 
   0   4  16       64.03       66.24      3.03 o 
   1   4  16       19.66       19.04      1.42 o 
   2   4  16       29.22       26.95      1.77 o 
   3   4  16        8.68        6.67      1.19 o 
   4   4  16        5.64        5.88      1.43 o 
  -5   5  16       30.93       31.36      2.67 o 
  -4   5  16      127.00      150.86      9.01 o 
  -3   5  16        0.01        0.88      0.80 o 
  -2   5  16        0.10        0.37      0.86 o 
  -1   5  16       88.39       88.44      6.76 o 
   0   5  16      201.74      219.92      6.11 o 
   1   5  16        3.46        2.77      0.68 o 
   2   5  16        2.19        2.04      0.78 o 
   3   5  16        6.14        5.96      1.22 o 
  -4   6  16        3.85        2.34      1.07 o 
  -3   6  16        2.10        2.73      0.96 o 
  -2   6  16       25.69       26.04      2.35 o 
  -1   6  16       19.69       19.07      1.94 o 
   0   6  16       10.20       10.90      1.34 o 
   1   6  16       36.70       37.62      2.20 o 
   2   6  16       35.88       31.12      2.32 o 
   3   6  16        1.25        1.95      0.98 o 
  -4   7  16       57.31       60.08      3.53 o 
  -3   7  16        3.44        2.88      1.83 o 
  -2   7  16       20.01       22.09      3.31 o 
  -1   7  16        0.35        0.53      0.86 o 
   0   7  16      265.18      284.02      6.12 o 
   1   7  16       17.20       15.95      1.52 o 
   2   7  16        4.85        4.41      1.08 o 
   3   7  16        2.49        2.25      1.04 o 
  -4   8  16       38.44       40.80      3.36 o 
  -3   8  16        1.32        0.73      1.53 o 
  -2   8  16       14.92       15.28      3.04 o 
  -1   8  16      104.00      110.71      4.55 o 
   0   8  16      136.27      142.76      5.26 o 
   1   8  16       12.68        7.85      1.37 o 
   2   8  16        7.93        3.96      1.04 o 
  -3   9  16       14.10       16.36      3.16 o 
  -2   9  16        0.00       -0.50      1.41 o 
  -1   9  16        0.04       -0.13      0.75 o 
   0   9  16        0.08       -0.15      0.75 o 
   1   9  16       25.10       26.30      2.44 o 
   2   9  16        0.06       -0.45      0.90 o 
  -2  10  16        3.24        4.79      2.19 o 
  -1  10  16        7.17        4.97      1.31 o 
   0  10  16       30.84       38.10      4.05 o 
   1  10  16       46.82       55.71      4.94 o 
  -5   0  17       42.60       36.84      4.75 o 
  -3   0  17       52.32       46.24      4.42 o 
  -1   0  17        4.82        4.81      1.60 o 
   1   0  17      258.43      281.40      7.72 o 
   3   0  17        2.41        1.04      1.33 o 
  -5   1  17      231.42      277.04     11.73 o 
  -4   1  17       15.57       16.36      3.52 o 
  -3   1  17        2.38        1.60      1.00 o 
  -2   1  17        0.14        0.55      0.83 o 
  -1   1  17       86.16       77.05      3.69 o 
   0   1  17       40.23       40.64      2.52 o 
   1   1  17      124.15      132.49      2.86 o 
   2   1  17       15.35       13.29      1.10 o 
   3   1  17        3.65        2.52      0.86 o 
   4   1  17        2.60        3.93      1.29 o 
  -5   2  17        6.60        4.10      1.68 o 
  -4   2  17       19.52       15.98      3.05 o 
  -3   2  17       24.39       23.16      3.69 o 
  -2   2  17        3.43        3.93      1.17 o 
  -1   2  17       85.95       79.45      6.59 o 
   0   2  17        9.11        9.88      2.84 o 
   1   2  17      166.54      168.77      2.99 o 
   2   2  17       38.36       40.10      2.52 o 
   3   2  17        0.51        0.79      0.73 o 
   4   2  17        0.12        1.07      0.92 o 
  -5   3  17       23.44       22.37      2.79 o 
  -4   3  17       63.88       68.45      6.46 o 
  -3   3  17       19.61       20.20      3.27 o 
  -2   3  17       16.13       12.96      2.62 o 
  -1   3  17        6.86        5.93      2.89 o 
   0   3  17        3.64        4.07      0.89 o 
   1   3  17      158.90      165.96      4.65 o 
   2   3  17        4.54        3.18      0.77 o 
   3   3  17        0.77        2.05      0.84 o 
  -5   4  17        6.80        7.19      1.58 o 
  -4   4  17        0.02        0.38      1.11 o 
  -3   4  17        4.90        7.31      1.65 o 
  -2   4  17        9.29        7.38      3.51 o 
  -1   4  17       75.28       64.75      3.19 o 
   0   4  17        0.39        1.49      1.12 o 
   1   4  17       12.65       12.44      1.29 o 
   2   4  17       59.09       61.33      2.52 o 
   3   4  17        0.21        0.37      0.91 o 
  -4   5  17        6.00        5.73      1.34 o 
  -3   5  17        0.98        0.13      0.96 o 
  -2   5  17        0.38        0.82      0.95 o 
  -1   5  17       42.58       36.26      2.56 o 
   0   5  17       81.92       91.62      3.93 o 
   1   5  17        7.53        6.32      1.03 o 
   2   5  17        0.23        0.33      0.68 o 
   3   5  17       15.63       13.63      1.65 o 
  -4   6  17        0.64        1.01      1.01 o 
  -3   6  17      178.11      207.33      8.57 o 
  -2   6  17        0.87        0.94      1.02 o 
  -1   6  17       62.37       58.21      4.78 o 
   0   6  17       66.08       68.54      2.84 o 
   1   6  17        4.68        2.83      0.94 o 
   2   6  17        1.60        1.05      0.82 o 
   3   6  17        7.15        8.36      1.84 o 
  -4   7  17        8.04       11.71      1.73 o 
  -3   7  17        0.20        0.27      1.18 o 
  -2   7  17        3.76        2.15      1.72 o 
  -1   7  17       37.55       38.64      4.34 o 
   0   7  17       17.00       19.42      2.05 o 
   1   7  17       33.85       34.38      2.41 o 
   2   7  17        0.47        0.78      0.81 o 
  -3   8  17        0.47        0.68      1.59 o 
  -2   8  17        2.53        1.60      1.65 o 
  -1   8  17       61.23       66.48      3.58 o 
   0   8  17       18.45       18.09      1.86 o 
   1   8  17       68.20       78.70      3.45 o 
   2   8  17        5.51        8.05      1.57 o 
  -3   9  17        4.18        2.87      1.93 o 
  -2   9  17        0.35        0.12      1.82 o 
  -1   9  17       11.47       10.25      1.61 o 
   0   9  17        6.90        7.85      1.45 o 
   1   9  17       84.38       83.14      3.71 o 
  -1  10  17       20.22       19.08      2.05 o 
   0  10  17       47.01       50.24      4.14 o 
  -4   0  18       11.39       11.02      2.85 o 
  -2   0  18       16.77       13.43      2.63 o 
   0   0  18       33.01       32.78      3.47 o 
   2   0  18       39.94       36.32      2.36 o 
  -5   1  18      249.22      286.33     12.35 o 
  -4   1  18        1.31        0.23      1.19 o 
  -3   1  18        8.67       12.88      2.05 o 
  -2   1  18        0.02        1.02      0.92 o 
  -1   1  18        0.53       -0.54      0.74 o 
   0   1  18        8.62       11.19      1.62 o 
   1   1  18       34.22       37.24      1.92 o 
   2   1  18       53.23       58.00      2.24 o 
   3   1  18        2.42        1.77      0.85 o 
  -5   2  18        0.48        0.30      1.48 o 
  -4   2  18       64.10       68.52      9.81 o 
  -3   2  18        4.17        4.05      1.37 o 
  -2   2  18        6.55        3.91      1.29 o 
  -1   2  18       69.57       69.21      3.41 o 
   0   2  18       29.36       35.17      2.55 o 
   1   2  18      120.88      122.67      3.15 o 
   2   2  18        3.44        3.43      0.92 o 
   3   2  18        2.38        1.75      0.87 o 
  -4   3  18       33.59       38.90      3.27 o 
  -3   3  18       63.30       68.30      3.67 o 
  -2   3  18        3.63        2.19      1.14 o 
  -1   3  18       24.29       21.07      3.35 o 
   0   3  18       50.74       55.04      3.19 o 
   1   3  18       11.83       13.53      2.19 o 
   2   3  18       11.76       12.65      2.27 o 
   3   3  18       30.55       27.08      1.91 o 
  -4   4  18        0.24        0.46      1.18 o 
  -3   4  18      205.72      229.97     13.01 o 
  -2   4  18        0.12        0.23      0.97 o 
  -1   4  18        1.38        2.75      1.09 o 
   0   4  18        0.95        1.77      1.52 o 
   1   4  18       73.33       80.22      4.02 o 
   2   4  18       17.16       14.60      1.54 o 
   3   4  18        4.08        3.23      1.07 o 
  -4   5  18        1.02        2.45      1.37 o 
  -3   5  18        8.61       10.60      1.93 o 
  -2   5  18        0.02        0.48      1.00 o 
  -1   5  18        5.13        5.53      1.98 o 
   0   5  18       13.56       19.27      3.35 o 
   1   5  18       19.11       18.18      2.15 o 
   2   5  18       26.75       24.02      1.89 o 
   3   5  18       19.56       14.19      1.96 o 
  -4   6  18        1.37        0.00      1.23 o 
  -3   6  18        2.00        3.56      1.51 o 
  -2   6  18        4.18        1.26      1.28 o 
  -1   6  18       58.39       61.00      5.11 o 
   0   6  18      122.67      135.11      4.15 o 
   1   6  18        5.13        5.41      1.21 o 
   2   6  18        0.43       -0.11      0.88 o 
  -3   7  18        3.88        2.98      1.39 o 
  -2   7  18        0.33       -0.88      1.31 o 
  -1   7  18        2.86        1.31      1.70 o 
   0   7  18        0.66        1.07      0.82 o 
   1   7  18      181.99      185.92      5.28 o 
   2   7  18        2.41        4.75      1.35 o 
  -3   8  18       15.22        9.47      2.87 o 
  -2   8  18       13.02        9.09      2.80 o 
  -1   8  18        4.10        8.38      2.68 o 
   0   8  18        8.30        9.20      1.51 o 
   1   8  18      171.76      192.83      8.09 o 
  -2   9  18        1.34        2.05      2.04 o 
  -1   9  18        2.69        3.97      2.18 o 
   0   9  18        1.30        1.16      0.97 o 
  -3   0  19       74.99       68.53      5.29 o 
  -1   0  19        0.53        0.99      1.36 o 
   1   0  19      196.56      211.54      8.93 o 
   3   0  19        0.16        1.94      1.52 o 
  -4   1  19      154.63      179.01      6.51 o 
  -3   1  19       11.47        8.68      1.71 o 
  -2   1  19       23.02       24.61      2.89 o 
  -1   1  19        0.32        0.70      0.86 o 
   0   1  19       21.75       27.40      5.36 o 
   1   1  19       77.29       76.26      3.70 o 
   2   1  19       64.83       66.33      3.51 o 
   3   1  19        4.68        5.00      1.29 o 
  -4   2  19       26.54       26.99      5.11 o 
  -3   2  19       14.09       17.78      2.36 o 
  -2   2  19        9.04       13.27      3.79 o 
  -1   2  19       38.92       39.27      2.83 o 
   0   2  19        8.68        7.37      1.46 o 
   1   2  19       13.61       11.85      1.87 o 
   2   2  19       17.65       16.53      1.48 o 
   3   2  19        0.99        2.10      0.94 o 
  -4   3  19        2.15        2.45      1.44 o 
  -3   3  19        1.55        3.18      1.36 o 
  -2   3  19       46.17       50.15      3.31 o 
  -1   3  19        0.18        0.04      0.80 o 
   0   3  19       10.85       11.35      1.76 o 
   1   3  19       40.40       40.35      4.35 o 
   2   3  19       20.43       17.45      1.69 o 
   3   3  19        3.06        2.74      1.23 o 
  -4   4  19        3.43        6.90      2.19 o 
  -3   4  19       20.47       26.04      3.89 o 
  -2   4  19        4.74        4.99      1.48 o 
  -1   4  19        1.00        0.88      0.98 o 
   0   4  19      220.93      239.94     10.35 o 
   1   4  19       25.50       32.86      2.26 o 
   2   4  19        2.24        1.91      1.41 o 
  -4   5  19        0.15        0.25      1.36 o 
  -3   5  19       15.19       20.12      2.52 o 
  -2   5  19       15.27       14.76      2.11 o 
  -1   5  19        0.05        0.23      1.31 o 
   0   5  19       23.43       25.35      6.32 o 
   1   5  19       11.02        9.53      2.32 o 
   2   5  19       41.80       49.69      2.98 o 
  -3   6  19       33.69       27.65      4.47 o 
  -2   6  19        6.70       12.56      2.94 o 
  -1   6  19        0.27       -0.72      1.52 o 
   0   6  19        4.81        5.13      1.52 o 
   1   6  19       98.51      110.52      5.44 o 
   2   6  19        1.12        0.75      0.97 o 
  -3   7  19        8.33        9.23      2.77 o 
  -2   7  19        6.65        9.04      2.70 o 
  -1   7  19        3.55        1.42      1.85 o 
   0   7  19       73.35       84.01      4.42 o 
   1   7  19        4.09        4.25      1.24 o 
  -2   8  19        1.37        0.06      1.88 o 
  -1   8  19        0.66        2.45      1.93 o 
   0   8  19        4.16        3.77      1.34 o 
  -4   0  20      456.92      563.43     18.01 o 
  -2   0  20        0.08        0.87      1.38 o 
   0   0  20       14.93       18.46      3.04 o 
   2   0  20        0.05        0.47      1.27 o 
  -4   1  20       53.86       57.47      4.04 o 
  -3   1  20       24.02       25.92      5.84 o 
  -2   1  20       23.79       24.17      2.52 o 
  -1   1  20        0.90        0.99      1.10 o 
   0   1  20        4.18        5.86      1.48 o 
   1   1  20        0.59        0.79      1.01 o 
   2   1  20      264.58      296.79      5.34 o 
  -4   2  20        7.08       14.94      2.47 o 
  -3   2  20       10.63       16.58      2.37 o 
  -2   2  20       86.03      105.73      4.73 o 
  -1   2  20        0.56       -0.14      0.95 o 
   0   2  20       37.53       43.22      3.04 o 
   1   2  20        2.06        0.59      1.65 o 
   2   2  20        0.00       -0.15      1.08 o 
  -4   3  20       76.44       93.38      5.50 o 
  -3   3  20        2.66        1.49      1.28 o 
  -2   3  20        0.25        0.69      1.25 o 
  -1   3  20        0.98        0.95      1.02 o 
   0   3  20       58.00       52.71      4.99 o 
   1   3  20        2.38        2.25      1.25 o 
   2   3  20        3.35        1.57      1.32 o 
  -3   4  20       14.55       19.75      2.59 o 
  -2   4  20        1.19        2.12      1.27 o 
  -1   4  20        2.07        2.17      1.18 o 
   0   4  20       24.77       24.16      3.86 o 
   1   4  20        0.32        0.41      0.81 o 
   2   4  20        9.15        8.82      3.11 o 
  -3   5  20        1.34        1.21      1.35 o 
  -2   5  20       44.51       44.09      3.30 o 
  -1   5  20        2.24        4.42      2.10 o 
   0   5  20        0.67        1.05      1.03 o 
   1   5  20       58.35       59.57      3.07 o 
  -3   6  20       28.51       38.27      4.34 o 
  -2   6  20       47.73       55.93      5.44 o 
  -1   6  20        0.97        1.17      1.70 o 
   0   6  20       19.88       21.19      2.66 o 
   1   6  20        0.40        0.07      0.86 o 
  -2   7  20       21.40       23.61      3.93 o 
  -1   7  20        1.38        2.64      2.14 o 
   0   7  20        5.50        5.73      1.65 o 
  -3   0  21       84.57       89.18      6.47 o 
  -1   0  21       24.43       26.31      3.70 o 
   1   0  21       11.05       14.38      3.14 o 
  -3   1  21        8.70        7.29      3.36 o 
  -2   1  21        3.07        2.91      1.26 o 
  -1   1  21        1.22        0.23      1.04 o 
   0   1  21       17.61       20.47      2.40 o 
   1   1  21       12.84       10.60      2.80 o 
   2   1  21       50.51       41.77      4.96 o 
  -3   2  21       64.90       80.71      4.37 o 
  -2   2  21        1.40        3.04      1.79 o 
  -1   2  21        1.31        1.06      1.05 o 
   0   2  21        0.14        1.57      1.16 o 
   1   2  21        5.48        6.93      2.66 o 
   2   2  21        2.78        2.88      2.03 o 
  -3   3  21       47.69       52.41      6.08 o 
  -2   3  21       28.47       37.13      3.14 o 
  -1   3  21        0.02        0.47      1.04 o 
   0   3  21        0.14        0.32      1.59 o 
   1   3  21       16.76       20.57      3.81 o 
  -3   4  21        2.10        0.27      1.26 o 
  -2   4  21       71.18       74.81      9.25 o 
  -1   4  21        3.84        2.21      1.84 o 
   0   4  21        7.20        5.48      1.53 o 
   1   4  21       10.55        9.51      2.05 o 
  -2   5  21        6.39       13.52      3.15 o 
  -1   5  21        1.15        1.76      1.77 o 
   0   5  21        5.06        6.18      1.74 o 
   1   5  21       85.55       99.23      4.89 o 
  -1   6  21        6.12        4.89      2.42 o 
   0   6  21        4.69        5.17      1.69 o 
  -2   0  22       22.52       28.85      4.22 o 
   0   0  22        6.57        6.30      2.38 o 
  -3   1  22        0.09        0.02      1.32 o 
  -2   1  22        7.57        3.56      1.53 o 
  -1   1  22        0.51        0.80      1.29 o 
   0   1  22        7.77        6.17      1.69 o 
   1   1  22       31.26       35.34      4.64 o 
  -2   2  22        0.00        0.11      1.25 o 
  -1   2  22       37.49       40.98      3.26 o 
   0   2  22        0.42        0.49      1.73 o 
   1   2  22       12.05        8.46      2.83 o 
  -2   3  22        1.50        2.31      1.36 o 
  -1   3  22       33.31       34.23      3.05 o 
   0   3  22        2.82        5.42      2.18 o 
  -2   4  22        3.06        2.85      1.50 o 
  -1   4  22        7.26        8.04      2.77 o 
   0   4  22        0.01       -0.55      1.05 o 
  -1   0  23        4.06        6.17      2.48 o 
  -1   1  23       34.16       41.38      4.61 o 
                                                 
